# Supplementary material for: 4,4,5,5-Tetra­methyl-1,3,2λ5-dioxa­phospho­lan-2-one
Source: Acta Crystallogr Sect E Struct Rep Online. 2011 Jul 30;67(Pt 8):o2159. doi: 10.1107/S160053681102959X (PMC3213595; doi:10.1107/S160053681102959X)
Supplement: Supplementary file 1 [file e-67-o2159-sup1.cif]

##############################################################################
#                                                                            #
# This CIF contains the data in a paper accepted for publication in          #
# Acta Crystallographica Section E. It conforms to the requirements of       #
# Notes for Authors for Acta Crystallographica Section E, and has been       #
# peer reviewed under the auspices of the IUCr Commission on Journals.       #
#                                                                            #
# Full details of the Crystallographic Information File format               #
# are given in the paper "The Crystallographic Information File (CIF):       #
# a New Standard Archive File for Crystallography" by S. R. Hall, F. H.      #
# Allen and I. D. Brown [Acta Cryst. (1991), A47, 655-685].                  #
#                                                                            #
# The current version of the core CIF dictionary is obtainable from          #
# ftp://ftp.iucr.org/pub/cif_core.dic.                                       #
#                                                                            #
# Software is freely available for graphical display of the structure(s)     #
# in this CIF. For information consult the CIF software page                 #
# http://www.iucr.org/resources/cif/software.                                #
#                                                                            #
# This file may be used for bona fide research purposes within the           #
# scientific community so long as proper attribution is given to the journal # 
# article from which it was obtained.                                        #
#                                                                            #
##############################################################################
data_global
_audit_creation_method     'SHELXL-97 CIF and IUCr template'
_journal_date_recd_electronic     2011-07-20
_journal_date_accepted     2011-07-21
_journal_name_full     'Acta Crystallographica, Section E'
_journal_year     2011
_journal_volume     67
_journal_issue      8
_journal_page_first     o2159
_journal_page_last     o2159
_journal_paper_category     QO
_journal_coeditor_code     BT5583
_publ_contact_author_name     'Andrzej Gniewek'
_publ_contact_author_address
;
 Faculty of Chemistry
 University of Wroc\/law
 14 F. Joliot-Curie
 50-383 Wroc\/law
 Poland
;
_publ_contact_author_email     andrzej@netesa.com
_publ_contact_author_fax     '+48 713757356'
_publ_contact_author_phone     '+48 713757315'
_publ_section_title
;
4,4,5,5-Tetramethyl-1,3,2\l^5^-dioxaphospholan-2-one
;
loop_
    _publ_author_name
    _publ_author_address
    'Skar\.zy\'nska, Anna'
;
 Faculty of Chemistry
 University of Wroc\/law
 14 F. Joliot-Curie
 50-383 Wroc\/law
 Poland
;
    'Trzeciak, Anna M.'
;
 Faculty of Chemistry
 University of Wroc\/law
 14 F. Joliot-Curie
 50-383 Wroc\/law
 Poland
;
    'Gniewek, Andrzej'
;
 Faculty of Chemistry
 University of Wroc\/law
 14 F. Joliot-Curie
 50-383 Wroc\/law
 Poland
;
data_I
_chemical_name_systematic
;
4,4,5,5-Tetramethyl-1,3,2\l^5^-dioxaphospholan-2-one
;
_chemical_name_common     ?
_chemical_formula_moiety     'C6 H13 O3 P'
_chemical_formula_sum     'C6 H13 O3 P'
_chemical_formula_iupac     'C6 H13 O3 P'
_chemical_formula_weight     164.13
_chemical_melting_point     ?
_symmetry_cell_setting     monoclinic
_symmetry_space_group_name_H-M     'P 21/c'
_symmetry_space_group_name_Hall     '-P 2ybc'
loop_
    _symmetry_equiv_pos_as_xyz
    'x, y, z'
    '-x, y+1/2, -z+1/2'
    '-x, -y, -z'
    'x, -y-1/2, z-1/2'
_cell_length_a     7.144(2)
_cell_length_b     7.570(2)
_cell_length_c     15.064(4)
_cell_angle_alpha     90.00
_cell_angle_beta     90.98(2)
_cell_angle_gamma     90.00
_cell_volume     814.5(4)
_cell_formula_units_Z     4
_cell_measurement_reflns_used     4820
_cell_measurement_theta_min     3.00
_cell_measurement_theta_max     27.50
_cell_measurement_temperature     100(2)
_exptl_crystal_description     'block'
_exptl_crystal_colour     'colorless'
_exptl_crystal_size_max     0.33
_exptl_crystal_size_mid     0.27
_exptl_crystal_size_min     0.26
_exptl_crystal_density_diffrn     1.338
_exptl_crystal_density_meas     ?
_exptl_crystal_density_method     'not measured'
_exptl_crystal_F_000     352
_exptl_absorpt_coefficient_mu     0.287
_exptl_absorpt_correction_type     analytical
_exptl_absorpt_process_details     '(CrysAlis RED; Oxford Diffraction, 2010)'
_exptl_absorpt_correction_T_min     0.910
_exptl_absorpt_correction_T_max     0.952
_exptl_special_details
;
The crystal was placed in the cold stream of an open-flow nitrogen cryostat
(Cosier & Glazer, 1986) operating at 100 K. Analytical numeric absorption
correction was carried out with <i>CrysAlis RED</i> (Oxford Diffraction, 2010)
using a multifaceted crystal model (Clark & Reid, 1995).
;
_diffrn_ambient_temperature     100(2)
_diffrn_radiation_type     'MoK\a'
_diffrn_radiation_wavelength     0.71073
_diffrn_radiation_source     'fine-focus sealed tube'
_diffrn_radiation_monochromator     'graphite'
_diffrn_measurement_device_type     'Kuma KM-4 diffractometer with CCD detector'
_diffrn_measurement_method     '\w'
_diffrn_detector_area_resol_mean     ?
_diffrn_reflns_number     7254
_diffrn_reflns_av_R_equivalents     0.0210
_diffrn_reflns_av_sigmaI/netI     0.0142
_diffrn_reflns_theta_min     3.00
_diffrn_reflns_theta_max     27.50
_diffrn_reflns_theta_full     27.50
_diffrn_measured_fraction_theta_max     0.998
_diffrn_measured_fraction_theta_full     0.998
_diffrn_reflns_limit_h_min     -9
_diffrn_reflns_limit_h_max     9
_diffrn_reflns_limit_k_min     -9
_diffrn_reflns_limit_k_max     9
_diffrn_reflns_limit_l_min     -19
_diffrn_reflns_limit_l_max     13
_diffrn_standards_number     0
_diffrn_standards_interval_count     .
_diffrn_standards_interval_time     .
_diffrn_standards_decay_%     ?
_refine_special_details
;
Refinement of <i>F</i>^2^ against ALL reflections. The weighted <i>R</i>-factor
<i>wR</i> and goodness of fit <i>S</i> are based on <i>F</i>^2^, conventional
<i>R</i>-factors <i>R</i> are based on <i>F</i>, with <i>F</i> set to zero for
negative <i>F</i>^2^. The threshold expression of <i>F</i>^2^ >
2\s(<i>F</i>^2^) is used only for calculating <i>R</i>-factors(gt) <i>etc</i>.
and is not relevant to the choice of reflections for refinement.
<i>R</i>-factors based on <i>F</i>^2^ are statistically about twice as large
as those based on <i>F</i> and <i>R</i>- factors based on ALL data will be
even larger.
;
_reflns_number_total     1869
_reflns_number_gt     1673
_reflns_threshold_expression     'I>2\s(I)'
_refine_ls_structure_factor_coef     Fsqd
_refine_ls_matrix_type     full
_refine_ls_R_factor_all     0.0385
_refine_ls_R_factor_gt     0.0350
_refine_ls_wR_factor_gt     0.0939
_refine_ls_wR_factor_ref     0.0957
_refine_ls_goodness_of_fit_ref     1.095
_refine_ls_restrained_S_all     1.095
_refine_ls_number_reflns     1869
_refine_ls_number_parameters     143
_refine_ls_number_restraints     0
_refine_ls_hydrogen_treatment     refall
_refine_ls_weighting_scheme     calc
_refine_ls_weighting_details
         'calc w=1/[\s^2^(Fo^2^)+(0.0645P)^2^+0.1298P] where P=(Fo^2^+2Fc^2^)/3'
_atom_sites_solution_hydrogens     difmap
_atom_sites_solution_primary     direct
_atom_sites_solution_secondary     difmap
_refine_ls_shift/su_max     0.000
_refine_ls_shift/su_mean     0.000
_refine_diff_density_max     0.493
_refine_diff_density_min     -0.296
_refine_ls_extinction_method     'none'
_refine_ls_extinction_coef     ?
loop_
    _atom_type_symbol
    _atom_type_description
    _atom_type_scat_dispersion_real
    _atom_type_scat_dispersion_imag
    _atom_type_scat_source
    'C' 'C' 0.0033 0.0016
                         'International Tables Vol C Tables 4.2.6.8 and 6.1.1.4'
    'H' 'H' 0.0000 0.0000
                         'International Tables Vol C Tables 4.2.6.8 and 6.1.1.4'
    'O' 'O' 0.0106 0.0060
                         'International Tables Vol C Tables 4.2.6.8 and 6.1.1.4'
    'P' 'P' 0.1023 0.0942
                         'International Tables Vol C Tables 4.2.6.8 and 6.1.1.4'
_computing_data_collection     'CrysAlis CCD (Oxford Diffraction, 2010)'
_computing_cell_refinement     'CrysAlis RED (Oxford Diffraction, 2010)'
_computing_data_reduction     'CrysAlis RED (Oxford Diffraction, 2010)'
_computing_structure_solution     'SHELXS97 (Sheldrick, 2008)'
_computing_structure_refinement     'SHELXL97 (Sheldrick, 2008)'
_computing_molecular_graphics     'ORTEP-3 (Farrugia, 1997)'
_computing_publication_material     'SHELXL97 (Sheldrick, 2008)'
loop_
    _atom_site_type_symbol
    _atom_site_label
    _atom_site_fract_x
    _atom_site_fract_y
    _atom_site_fract_z
    _atom_site_U_iso_or_equiv
    _atom_site_adp_type
    _atom_site_calc_flag
    _atom_site_refinement_flags
    _atom_site_occupancy
    _atom_site_symmetry_multiplicity
    _atom_site_disorder_assembly
    _atom_site_disorder_group
    P P 0.35196(5) 0.22996(4) 0.21158(2) 0.02085(14) Uani d . 1 1 . .
    H H 0.528(2) 0.199(2) 0.2076(11) 0.028(4) Uiso d . 1 1 . .
    O O 0.26815(19) 0.25962(13) 0.12379(7) 0.0376(3) Uani d . 1 1 . .
    O O1 0.32677(12) 0.38610(11) 0.28007(5) 0.0172(2) Uani d . 1 1 . .
    C C1 0.29786(16) 0.31569(15) 0.37050(8) 0.0152(2) Uani d . 1 1 . .
    C C11 0.48914(18) 0.28153(19) 0.41307(10) 0.0236(3) Uani d . 1 1 . .
    H H111 0.553(2) 0.190(2) 0.3832(12) 0.030(4) Uiso d . 1 1 . .
    H H112 0.563(3) 0.389(3) 0.4098(12) 0.044(5) Uiso d . 1 1 . .
    H H113 0.476(3) 0.251(2) 0.4759(14) 0.037(5) Uiso d . 1 1 . .
    C C12 0.19155(18) 0.45553(17) 0.42081(8) 0.0213(3) Uani d . 1 1 . .
    H H121 0.076(2) 0.494(2) 0.3871(11) 0.031(4) Uiso d . 1 1 . .
    H H122 0.265(2) 0.555(2) 0.4267(10) 0.026(4) Uiso d . 1 1 . .
    H H123 0.163(2) 0.408(2) 0.4813(11) 0.033(4) Uiso d . 1 1 . .
    O O2 0.27159(13) 0.07451(11) 0.26996(6) 0.0224(2) Uani d . 1 1 . .
    C C2 0.18549(16) 0.14270(16) 0.35218(8) 0.0168(3) Uani d . 1 1 . .
    C C21 0.21170(19) 0.00213(17) 0.42256(9) 0.0235(3) Uani d . 1 1 . .
    H H211 0.339(2) -0.037(2) 0.4228(10) 0.028(4) Uiso d . 1 1 . .
    H H212 0.131(3) -0.095(3) 0.4074(12) 0.037(5) Uiso d . 1 1 . .
    H H213 0.179(2) 0.044(3) 0.4806(12) 0.040(5) Uiso d . 1 1 . .
    C C22 -0.02050(19) 0.1768(2) 0.33204(11) 0.0278(3) Uani d . 1 1 . .
    H H221 -0.039(3) 0.273(2) 0.2898(13) 0.034(5) Uiso d . 1 1 . .
    H H222 -0.069(2) 0.063(3) 0.3105(11) 0.040(5) Uiso d . 1 1 . .
    H H223 -0.082(3) 0.215(2) 0.3860(13) 0.029(4) Uiso d . 1 1 . .
loop_
    _atom_site_aniso_label
    _atom_site_aniso_U_11
    _atom_site_aniso_U_22
    _atom_site_aniso_U_33
    _atom_site_aniso_U_12
    _atom_site_aniso_U_13
    _atom_site_aniso_U_23
    P 0.0308(2) 0.0184(2) 0.0136(2) 0.00484(12) 0.00665(14) 0.00041(11)
    O 0.0656(8) 0.0339(6) 0.0132(5) 0.0071(5) 0.0000(5) -0.0014(4)
    O1 0.0224(4) 0.0161(4) 0.0131(4) 0.0004(3) 0.0037(3) 0.0011(3)
    C1 0.0160(5) 0.0173(5) 0.0123(5) -0.0012(4) 0.0002(4) 0.0012(4)
    C11 0.0167(6) 0.0305(7) 0.0235(7) -0.0014(5) -0.0050(5) 0.0027(5)
    C12 0.0271(6) 0.0195(6) 0.0175(6) 0.0021(5) 0.0032(5) -0.0034(5)
    O2 0.0343(5) 0.0159(4) 0.0171(4) 0.0007(4) 0.0071(4) -0.0023(3)
    C2 0.0175(5) 0.0169(5) 0.0162(5) -0.0005(4) 0.0027(4) -0.0012(4)
    C21 0.0282(6) 0.0194(6) 0.0232(7) -0.0016(5) 0.0061(5) 0.0051(5)
    C22 0.0173(6) 0.0290(7) 0.0368(8) -0.0047(5) -0.0031(5) -0.0009(6)
_geom_special_details
;
All e.s.d.'s (except the e.s.d. in the dihedral angle between two l.s. planes)
are estimated using the full covariance matrix. The cell e.s.d.'s are taken
into account individually in the estimation of e.s.d.'s in distances, angles
and torsion angles; correlations between e.s.d.'s in cell parameters are only
used when they are defined by crystal symmetry. An approximate (isotropic)
treatment of cell e.s.d.'s is used for estimating e.s.d.'s involving l.s.
planes.
;
loop_
    _geom_bond_atom_site_label_1
    _geom_bond_atom_site_label_2
    _geom_bond_site_symmetry_2
    _geom_bond_distance
    _geom_bond_publ_flag
    P O . 1.4596(12) no
    P H . 1.28(2) no
    P O1 . 1.5812(10) no
    P O2 . 1.5827(10) no
    O1 C1 . 1.4806(14) no
    C1 C12 . 1.5137(16) no
    C1 C11 . 1.5216(16) no
    C11 H111 . 0.95(2) no
    C11 H112 . 0.98(2) no
    C11 H113 . 0.98(2) no
    C12 H121 . 1.00(2) no
    C12 H122 . 0.92(2) no
    C12 H123 . 1.00(2) no
    C1 C2 . 1.5582(16) no
    O2 C2 . 1.4850(14) no
    C2 C21 . 1.5115(16) no
    C2 C22 . 1.5196(16) no
    C21 H211 . 0.96(2) no
    C21 H212 . 0.96(2) no
    C21 H213 . 0.96(2) no
    C22 H221 . 0.98(2) no
    C22 H222 . 0.98(2) no
    C22 H223 . 0.97(2) no
loop_
    _geom_angle_atom_site_label_1
    _geom_angle_atom_site_label_2
    _geom_angle_atom_site_label_3
    _geom_angle_site_symmetry_1
    _geom_angle_site_symmetry_3
    _geom_angle
    _geom_angle_publ_flag
    O P O1 . . 115.26(6) no
    O P O2 . . 118.08(6) no
    O P H . . 112.0(8) no
    O1 P O2 . . 98.44(6) no
    O1 P H . . 106.9(8) no
    O2 P H . . 104.7(8) no
    C1 O1 P . . 110.52(7) no
    O1 C1 C11 . . 108.09(10) no
    O1 C1 C12 . . 106.74(10) no
    C12 C1 C11 . . 111.25(10) no
    O1 C1 C2 . . 102.66(9) no
    C11 C1 C2 . . 112.83(10) no
    C12 C1 C2 . . 114.52(10) no
    C1 C11 H111 . . 111.0(12) no
    C1 C11 H112 . . 108.7(12) no
    C1 C11 H113 . . 110.5(12) no
    H111 C11 H112 . . 109(2) no
    H111 C11 H113 . . 110(2) no
    H112 C11 H113 . . 108(2) no
    C1 C12 H121 . . 111.4(12) no
    C1 C12 H122 . . 109.0(12) no
    C1 C12 H123 . . 108.5(12) no
    H121 C12 H122 . . 106(2) no
    H121 C12 H123 . . 113(2) no
    H122 C12 H123 . . 109(2) no
    C2 O2 P . . 111.37(7) no
    O2 C2 C21 . . 106.99(10) no
    O2 C2 C22 . . 107.82(10) no
    C21 C2 C22 . . 111.57(10) no
    O2 C2 C1 . . 102.73(9) no
    C21 C2 C1 . . 114.22(10) no
    C22 C2 C1 . . 112.75(10) no
    C2 C21 H211 . . 109.1(12) no
    C2 C21 H212 . . 107.7(12) no
    C2 C21 H213 . . 112.1(12) no
    H211 C21 H212 . . 109(2) no
    H211 C21 H213 . . 110(2) no
    H212 C21 H213 . . 109(2) no
    C2 C22 H221 . . 112.1(12) no
    C2 C22 H222 . . 104.5(12) no
    C2 C22 H223 . . 109.4(12) no
    H221 C22 H222 . . 113(2) no
    H221 C22 H223 . . 105(2) no
    H222 C22 H223 . . 112(2) no
loop_
    _geom_torsion_atom_site_label_1
    _geom_torsion_atom_site_label_2
    _geom_torsion_atom_site_label_3
    _geom_torsion_atom_site_label_4
    _geom_torsion_site_symmetry_1
    _geom_torsion_site_symmetry_2
    _geom_torsion_site_symmetry_3
    _geom_torsion_site_symmetry_4
    _geom_torsion
    _geom_torsion_publ_flag
    O P O1 C1 . . . . 143.16(9) no
    O2 P O1 C1 . . . . 16.56(8) no
    P O1 C1 C11 . . . . 85.34(8) no
    P O1 C1 C12 . . . . -154.89(10) no
    P O1 C1 C2 . . . . -34.11(10) no
    O P O2 C2 . . . . -116.09(9) no
    O1 P O2 C2 . . . . 8.52(8) no
    P O2 C2 C21 . . . . -149.19(8) no
    P O2 C2 C22 . . . . 90.67(10) no
    P O2 C2 C1 . . . . -28.61(10) no
    O1 C1 C2 O2 . . . . 37.31(10) no
    C11 C1 C2 O2 . . . . -78.79(12) no
    C12 C1 C2 O2 . . . . 152.58(12) no
    O1 C1 C2 C21 . . . . 152.79(10) no
    C11 C1 C2 C21 . . . . 36.69(12) no
    C12 C1 C2 C21 . . . . -91.94(12) no
    O1 C1 C2 C22 . . . . -78.47(10) no
    C11 C1 C2 C22 . . . . 165.44(12) no
    C12 C1 C2 C22 . . . . 36.80(12) no
loop_
    _geom_hbond_atom_site_label_D
    _geom_hbond_atom_site_label_H
    _geom_hbond_atom_site_label_A
    _geom_hbond_site_symmetry_A
    _geom_hbond_distance_DH
    _geom_hbond_distance_HA
    _geom_hbond_distance_DA
    _geom_hbond_angle_DHA
    _geom_hbond_publ_flag
    C11 H113 O 4_566 0.98(2) 2.70(2) 3.583(2) 150(2) yes
    C12 H123 O 4_566 1.00(2) 2.60(2) 3.499(2) 150(2) yes
    C21 H213 O 4_566 0.96(2) 2.68(2) 3.544(2) 148(2) yes
    C22 H222 O1 2_545 0.98(2) 2.64(2) 3.515(2) 148(2) yes
    P H O1 2_645 1.28(2) 2.58(2) 3.4713(12) 124.0(10)
                                                   yes
_iucr_refine_instructions_details
;
TITL ASKA
CELL 0.71073   7.1440   7.5700  15.0640  90.000  90.980  90.000
ZERR    4.00   0.0020   0.0020   0.0040   0.000   0.020   0.000
LATT 1
SYMM -X, 0.5+Y, 0.5-Z
SFAC C H O P
UNIT 24 52 12 4
TEMP -173
OMIT 0 55
L.S. 10
CONF
ACTA
BOND $H
FMAP 2
PLAN 20
WGHT    0.064500    0.129800
FVAR       7.23785
P     4    0.351956    0.229962    0.211577    11.00000    0.03082    0.01835 =
         0.01358    0.00041    0.00665    0.00484
O     3    0.268148    0.259624    0.123795    11.00000    0.06555    0.03386 =
         0.01322   -0.00135    0.00005    0.00708
H     2    0.527991    0.198549    0.207629    11.00000    0.02768
O1    3    0.326771    0.386099    0.280066    11.00000    0.02242    0.01607 =
         0.01311    0.00112    0.00375    0.00045
C1    1    0.297860    0.315694    0.370499    11.00000    0.01597    0.01727 =
         0.01234    0.00125    0.00021   -0.00120
C11   1    0.489136    0.281527    0.413067    11.00000    0.01666    0.03047 =
         0.02352    0.00272   -0.00495   -0.00135
H111  2    0.552568    0.189917    0.383185    11.00000    0.02969
H112  2    0.563081    0.389355    0.409763    11.00000    0.04365
H113  2    0.476467    0.251293    0.475853    11.00000    0.03662
C12   1    0.191554    0.455530    0.420812    11.00000    0.02710    0.01950 =
         0.01748   -0.00341    0.00319    0.00207
H121  2    0.076077    0.493880    0.387133    11.00000    0.03119
H122  2    0.265485    0.554656    0.426664    11.00000    0.02620
H123  2    0.162920    0.408367    0.481325    11.00000    0.03345
O2    3    0.271592    0.074510    0.269956    11.00000    0.03435    0.01588 =
         0.01715   -0.00225    0.00706    0.00071
C2    1    0.185494    0.142696    0.352184    11.00000    0.01748    0.01690 =
         0.01616   -0.00122    0.00265   -0.00053
C21   1    0.211701    0.002129    0.422562    11.00000    0.02820    0.01939 =
         0.02318    0.00514    0.00613   -0.00156
H211  2    0.339469   -0.037082    0.422777    11.00000    0.02776
H212  2    0.131391   -0.094501    0.407358    11.00000    0.03717
H213  2    0.179482    0.044054    0.480593    11.00000    0.04013
C22   1   -0.020503    0.176820    0.332035    11.00000    0.01733    0.02901 =
         0.03682   -0.00092   -0.00306   -0.00466
H221  2   -0.038907    0.273310    0.289777    11.00000    0.03415
H222  2   -0.068665    0.063231    0.310455    11.00000    0.03952
H223  2   -0.081854    0.215310    0.385973    11.00000    0.02909
HKLF 4
REM ASKA
REM R1 =  0.0350 for   1673 Fo > 4sig(Fo)  and  0.0385 for all   1869 data
REM    143 parameters refined using      0 restraints
END
WGHT      0.0645      0.1298
REM Highest difference peak  0.493,  deepest hole -0.296,  1-sigma level  0.068
Q1    1   0.2573  0.2218  0.3639  11.00000  0.05    0.49
Q2    1   0.3178  0.2498  0.1626  11.00000  0.05    0.44
Q3    1   0.3489  0.3054  0.2222  11.00000  0.05    0.43
Q4    1   0.2406  0.4248  0.2632  11.00000  0.05    0.39
Q5    1   0.2946  0.1538  0.2453  11.00000  0.05    0.35
Q6    1   0.1985  0.0802  0.3982  11.00000  0.05    0.35
Q7    1   0.3331  0.0852  0.2924  11.00000  0.05    0.34
Q8    1   0.3433  0.1323  0.2728  11.00000  0.05    0.34
Q9    1  -0.0235  0.3097  0.3321  11.00000  0.05    0.30
Q10   1   0.2407  0.3883  0.3972  11.00000  0.05    0.29
Q11   1   0.3973  0.2805  0.3911  11.00000  0.05    0.28
Q12   1   0.5059  0.1766  0.4180  11.00000  0.05    0.26
Q13   1   0.1813  0.3785  0.3595  11.00000  0.05    0.26
Q14   1   0.0830  0.1643  0.3401  11.00000  0.05    0.23
Q15   1   0.2005  0.0209  0.4445  11.00000  0.05    0.21
Q16   1   0.1684  0.5313  0.3994  11.00000  0.05    0.16
Q17   1  -0.0333  0.2315  0.2746  11.00000  0.05    0.15
Q18   1  -0.1125  0.4669  0.3374  11.00000  0.05    0.09
Q19   1   0.5780  0.2233  0.2392  11.00000  0.05    0.09
Q20   1   0.2816  0.3871  0.5386  11.00000  0.05    0.09
;
