# Supplementary material for: 4,4,5,5-Tetra­methyl-1,3,2λ5-dioxa­phospho­lan-2-one
Source: Acta Crystallogr Sect E Struct Rep Online. 2011 Jul 30;67(Pt 8):o2159. doi: 10.1107/S160053681102959X (PMC3213595; doi:10.1107/S160053681102959X)
Supplement: Supplementary file 2 [file e-67-o2159-Isup2.hkl]

#
# h,k,l, Fc-squared, Fo-squared, sigma(Fo-squared) and status flag
#

data_I

_shelx_title 'ASKA'

_shelx_refln_list_code          4
_shelx_F_calc_maximum      130.58
_exptl_crystal_F_000       352.00
_reflns_d_resolution_high  0.7697

loop_
 _symmetry_equiv_pos_as_xyz
 'x, y, z'
 '-x, y+1/2, -z+1/2'
 '-x, -y, -z'
 'x, -y-1/2, z-1/2'

_cell_length_a     7.1440
_cell_length_b     7.5700
_cell_length_c    15.0640
_cell_angle_alpha  90.000
_cell_angle_beta   90.980
_cell_angle_gamma  90.000

_shelx_F_squared_multiplier     1.000

loop_
 _refln_index_h
 _refln_index_k
 _refln_index_l
 _refln_F_squared_calc
 _refln_F_squared_meas
 _refln_F_squared_sigma
 _refln_observed_status
   2   0   0     7392.73     8935.36     40.96 o
   3   0   0     1632.23     1751.33     15.09 o
   4   0   0      361.95      412.99      4.92 o
   5   0   0       60.56       60.76      3.71 o
   6   0   0     1045.96     1003.69     10.39 o
   7   0   0      232.31      242.03      4.04 o
   8   0   0        6.50        9.93      2.12 o
   9   0   0        1.77        0.51      1.63 o
   1   1   0    17050.82    18215.53     43.97 o
   2   1   0     4277.83     4737.36     26.80 o
   3   1   0     1070.01     1308.47      8.02 o
   4   1   0      535.04      546.29      5.20 o
   5   1   0      679.13      673.14     10.28 o
   6   1   0        0.70        0.46      1.10 o
   7   1   0       94.10       88.03      1.96 o
   8   1   0      149.02      169.79      3.50 o
   9   1   0        0.16        0.53      1.36 o
   0   2   0     3644.63     4244.23     27.94 o
   1   2   0     2295.43     2531.27     33.17 o
   2   2   0      608.24      634.67      7.16 o
   3   2   0     1730.39     1930.88     23.00 o
   4   2   0       65.10       60.10      1.32 o
   5   2   0      217.13      222.07      2.56 o
   6   2   0      365.08      374.70      3.90 o
   7   2   0       67.36       66.25      1.57 o
   8   2   0       97.76       99.82      1.93 o
   9   2   0        0.77        0.68      1.32 o
   1   3   0        6.68        4.23      0.42 o
   2   3   0     1141.19     1240.67     16.88 o
   3   3   0      259.97      303.22      3.70 o
   4   3   0      116.52      124.64      1.13 o
   5   3   0      149.84      158.42      1.57 o
   6   3   0       25.61       20.78      1.10 o
   7   3   0       17.24       16.81      1.26 o
   8   3   0       90.16       91.03      3.82 o
   0   4   0     1232.02     1169.61      7.56 o
   1   4   0      329.76      355.91      3.11 o
   2   4   0       30.79       25.58      0.65 o
   3   4   0       19.69       21.66      0.78 o
   4   4   0        8.36       11.05      0.76 o
   5   4   0        8.78       12.00      0.77 o
   6   4   0        3.80        5.17      0.98 o
   7   4   0      289.01      284.08      3.13 o
   8   4   0       94.75      103.24      2.63 o
   1   5   0      835.44      844.76      9.98 o
   2   5   0      337.14      336.97      3.05 o
   3   5   0        4.58        5.91      0.71 o
   4   5   0       43.42       32.54      0.91 o
   5   5   0        6.56        6.20      1.01 o
   6   5   0       66.01       73.13      1.96 o
   7   5   0        5.85        8.02      1.66 o
   0   6   0      524.40      512.58     12.17 o
   1   6   0      488.07      480.40      5.43 o
   2   6   0      149.25      151.52      2.10 o
   3   6   0      320.56      302.16      3.07 o
   4   6   0       97.14       97.99      1.43 o
   5   6   0      118.12      104.86      1.78 o
   6   6   0        1.33        0.64      1.26 o
   7   6   0       41.92       46.88      2.18 o
   1   7   0      198.13      189.77      2.86 o
   2   7   0      359.64      351.05      3.22 o
   3   7   0       36.87       33.95      1.46 o
   4   7   0      166.07      142.01      4.48 o
   5   7   0       46.82       47.63      2.66 o
   6   7   0       35.47       46.21      3.76 o
   0   8   0       96.51       87.81      5.11 o
   1   8   0       66.69       61.16      1.90 o
   2   8   0       35.34       37.57      2.08 o
   3   8   0        5.87        4.17      1.12 o
   4   8   0      118.36      124.92      3.02 o
   5   8   0       27.04       33.31      3.58 o
   1   9   0       41.72       38.09      1.88 o
   2   9   0        1.18        2.04      1.47 o
   3   9   0       18.74       16.38      2.28 o
  -9   1   1        0.57        0.73      1.33 o
  -8   1   1        0.42        1.25      1.17 o
  -7   1   1       42.39       38.19      1.35 o
  -6   1   1       18.11       17.16      1.24 o
  -5   1   1        0.47        0.93      0.71 o
  -4   1   1      237.65      231.98      2.54 o
  -3   1   1      192.94      188.78      3.88 o
  -2   1   1      132.25      123.80      1.69 o
  -1   1   1        1.33        1.33      0.48 o
   0   1   1        9.34        7.48      0.51 o
   1   1   1      638.31      510.68     10.43 o
   2   1   1       11.65       10.04      0.41 o
   3   1   1      359.87      366.68      6.63 o
   4   1   1       54.27       57.73      1.54 o
   5   1   1      175.99      176.86      3.56 o
   6   1   1        3.59        4.15      1.11 o
   7   1   1       70.54       70.48      1.88 o
   8   1   1        5.44        4.67      1.47 o
   9   1   1        9.15        9.00      1.39 o
  -9   2   1       11.69       12.28      1.43 o
  -8   2   1       29.37       24.12      1.79 o
  -7   2   1       11.94       12.45      1.17 o
  -6   2   1        3.47        3.76      0.95 o
  -5   2   1      227.28      205.24      2.05 o
  -4   2   1        0.81        3.34      0.47 o
  -3   2   1      104.84      115.79      1.89 o
  -2   2   1       74.50       69.27      1.04 o
  -1   2   1      136.86      118.08      3.45 o
   0   2   1      233.85      191.88      4.56 o
   1   2   1     1109.02     1009.35      3.81 o
   2   2   1        6.81        6.40      0.50 o
   3   2   1        4.75        5.32      0.44 o
   4   2   1      344.09      338.84      3.82 o
   5   2   1      144.73      135.08      2.83 o
   6   2   1       25.30       28.08      2.09 o
   7   2   1       22.87       20.17      1.47 o
   8   2   1       24.27       25.51      1.44 o
   9   2   1        1.66        1.72      1.32 o
  -8   3   1       15.87       16.59      1.38 o
  -7   3   1       25.31       22.48      1.30 o
  -6   3   1       77.10       69.29      1.43 o
  -5   3   1      528.68      475.72      3.13 o
  -4   3   1      110.45      107.82      1.21 o
  -3   3   1      129.26      121.55      2.03 o
  -2   3   1        0.83        1.10      0.41 o
  -1   3   1      825.27      803.67      4.35 o
   0   3   1       73.22       64.44      1.69 o
   1   3   1      179.15      159.26      2.75 o
   2   3   1      241.58      241.71      3.60 o
   3   3   1       12.00       11.07      0.47 o
   4   3   1      220.71      211.21      3.06 o
   5   3   1        5.69        4.69      0.79 o
   6   3   1       70.77       60.61      1.38 o
   7   3   1        2.22        1.43      1.08 o
   8   3   1       44.71       45.25      1.59 o
  -8   4   1        6.01        5.59      1.75 o
  -7   4   1      120.60      116.64      2.52 o
  -6   4   1      403.00      390.18     11.97 o
  -5   4   1      140.01      129.34      1.38 o
  -4   4   1      832.73      759.82      6.11 o
  -3   4   1       22.53       20.83      0.61 o
  -2   4   1      649.14      687.20     12.14 o
  -1   4   1       14.13       12.53      0.82 o
   0   4   1       65.89       62.68      1.01 o
   1   4   1       27.06       31.86      1.05 o
   2   4   1        2.25        1.26      0.43 o
   3   4   1       92.12       89.73      1.16 o
   4   4   1       41.41       42.78      0.77 o
   5   4   1      382.19      357.85      6.88 o
   6   4   1       89.75       88.06      1.61 o
   7   4   1       75.37       67.36      1.84 o
   8   4   1        0.02       -0.05      1.73 o
  -7   5   1        9.96        9.47      1.71 o
  -6   5   1      177.29      170.13      4.40 o
  -5   5   1      878.35      851.36     21.60 o
  -4   5   1       23.09       19.06      0.93 o
  -3   5   1       70.21       67.74      1.24 o
  -2   5   1      198.62      178.14      2.68 o
  -1   5   1        3.55        3.86      0.61 o
   0   5   1        3.26        4.45      0.72 o
   1   5   1      277.99      271.86      3.84 o
   2   5   1      444.05      433.44      3.95 o
   3   5   1       54.59       56.37      0.96 o
   4   5   1       54.77       65.43      1.36 o
   5   5   1      129.35      124.31      2.64 o
   6   5   1       22.91       16.60      1.39 o
   7   5   1       12.61       12.14      2.22 o
  -7   6   1      131.93      135.10      3.72 o
  -6   6   1       10.24        8.64      1.36 o
  -5   6   1        3.23        2.67      1.07 o
  -4   6   1       65.45       59.82      1.63 o
  -3   6   1      673.89      663.52      8.37 o
  -2   6   1       31.65       30.53      1.09 o
  -1   6   1      424.68      422.34      6.82 o
   0   6   1      299.75      300.12      4.10 o
   1   6   1        3.59        5.81      0.85 o
   2   6   1       10.60       15.31      1.18 o
   3   6   1      735.66      785.39     13.85 o
   4   6   1      266.62      265.68      5.38 o
   5   6   1       43.57       44.83      1.47 o
   6   6   1       87.96       89.33      3.37 o
   7   6   1        1.40        1.10      1.61 o
  -6   7   1       44.23       45.60      2.29 o
  -5   7   1       13.39       12.69      1.59 o
  -4   7   1      327.12      330.89      6.03 o
  -3   7   1       25.40       22.66      1.16 o
  -2   7   1      560.82      563.13     12.79 o
  -1   7   1       89.58       84.88      2.29 o
   0   7   1      205.44      196.81      3.04 o
   1   7   1      214.70      207.82      5.55 o
   2   7   1      291.58      317.71      5.87 o
   3   7   1       78.45       76.73      2.46 o
   4   7   1      199.52      215.38      5.65 o
   5   7   1      142.65      138.11      2.65 o
   6   7   1       48.84       50.55      5.88 o
  -5   8   1        5.15        5.23      1.70 o
  -4   8   1       73.38       78.92      3.19 o
  -3   8   1       70.16       67.22      2.54 o
  -2   8   1       18.71       14.47      1.47 o
  -1   8   1       77.53       79.66      2.30 o
   0   8   1       83.08       80.67      2.43 o
   1   8   1       41.96       41.18      1.72 o
   2   8   1      101.63      104.86      2.97 o
   3   8   1      204.30      207.29      3.45 o
   4   8   1       68.09       74.48      2.86 o
   5   8   1       16.85       16.05      1.85 o
  -3   9   1       78.82       85.05      2.76 o
  -2   9   1        5.05        4.65      1.48 o
  -1   9   1        4.10        4.72      1.50 o
   0   9   1        0.01        0.00      1.43 o
   1   9   1      108.11      106.30      2.42 o
   2   9   1      175.76      188.04      2.99 o
   3   9   1        0.00        0.00      1.80 o
  -9   0   2       88.69       92.03      3.45 o
  -8   0   2        3.40        2.47      1.40 o
  -7   0   2       39.37       35.41      1.96 o
  -6   0   2       97.60      113.31      1.91 o
  -5   0   2      172.91      185.82      3.56 o
  -4   0   2     1731.80     1894.62     27.95 o
  -3   0   2     2913.51     3351.34     53.16 o
  -2   0   2        0.44        0.89      0.60 o
  -1   0   2      294.42      290.94      3.47 o
   1   0   2     4618.20     5007.87     28.61 o
   2   0   2     3220.54     3625.45     25.85 o
   3   0   2    10356.15    11382.78    150.83 o
   4   0   2       51.08       67.49      1.34 o
   5   0   2       69.47       81.27      3.88 o
   6   0   2      394.65      377.68      4.45 o
   7   0   2      206.03      198.79      3.75 o
   8   0   2       17.59       14.09      2.24 o
   9   0   2      370.45      418.19     14.24 o
  -9   1   2       68.04       69.17      1.97 o
  -8   1   2       14.99       15.29      1.30 o
  -7   1   2       10.17        8.30      1.12 o
  -6   1   2       11.15        9.54      0.99 o
  -5   1   2      683.73      734.11      6.51 o
  -4   1   2       51.86       60.98      0.81 o
  -3   1   2      257.61      236.75      1.84 o
  -2   1   2     6775.28     7575.71     60.06 o
  -1   1   2     2107.76     2374.49     16.03 o
   0   1   2     1393.10     1489.33     11.28 o
   1   1   2     5352.13     5901.41     31.79 o
   2   1   2      516.58      497.43      3.07 o
   3   1   2      516.42      594.69      3.73 o
   4   1   2     1731.27     1882.05     18.38 o
   5   1   2      745.93      753.55      4.78 o
   6   1   2      283.39      249.85      2.64 o
   7   1   2       58.87       61.37      1.92 o
   8   1   2      241.68      255.38      3.25 o
   9   1   2        3.73        5.88      1.60 o
  -9   2   2        8.39        8.58      1.41 o
  -8   2   2       25.23       25.05      1.44 o
  -7   2   2      220.65      231.97      2.38 o
  -6   2   2        0.96        0.67      0.91 o
  -5   2   2      353.16      363.53      3.09 o
  -4   2   2      786.85      803.67     10.25 o
  -3   2   2     1030.49     1121.03     20.86 o
  -2   2   2       85.97       81.70      0.73 o
  -1   2   2     3663.87     4100.47     31.77 o
   0   2   2     2009.76     2174.38     16.75 o
   1   2   2     3511.89     4094.62     55.92 o
   2   2   2      213.68      207.37      2.71 o
   3   2   2       49.40       51.65      0.68 o
   4   2   2      358.75      350.28      5.37 o
   5   2   2      193.15      190.68      2.12 o
   6   2   2      851.45      881.99     12.93 o
   7   2   2      199.91      182.95      3.93 o
   8   2   2       16.50       20.10      1.63 o
   9   2   2       98.08      102.71      2.36 o
  -8   3   2      128.02      133.34      3.31 o
  -7   3   2       17.67       22.45      1.27 o
  -6   3   2      420.56      419.89      2.83 o
  -5   3   2      212.61      227.25      1.86 o
  -4   3   2      145.83      140.48      2.00 o
  -3   3   2     1210.52     1231.46      9.01 o
  -2   3   2     2043.17     2178.71     30.30 o
  -1   3   2       70.77       85.63      1.41 o
   0   3   2     1779.16     2024.02     25.62 o
   1   3   2        1.19        3.73      0.45 o
   2   3   2     1168.65     1362.50     13.55 o
   3   3   2       16.38       19.13      0.76 o
   4   3   2        4.79        7.54      0.90 o
   5   3   2      737.28      790.96      3.82 o
   6   3   2      183.16      184.16      2.35 o
   7   3   2       16.41       18.64      1.26 o
   8   3   2       22.59       20.68      1.59 o
  -8   4   2       42.26       42.65      2.15 o
  -7   4   2       65.37       66.33      1.82 o
  -6   4   2        3.34        2.97      1.02 o
  -5   4   2      217.81      225.24      1.72 o
  -4   4   2     1093.65     1158.53     11.44 o
  -3   4   2      357.45      374.46      4.34 o
  -2   4   2      658.64      704.79      8.10 o
  -1   4   2     1147.74     1221.58     12.40 o
   0   4   2       69.50       78.27      1.29 o
   1   4   2      357.23      386.45      3.26 o
   2   4   2       57.17       49.20      1.25 o
   3   4   2       91.20       84.76      1.25 o
   4   4   2       39.54       35.07      0.93 o
   5   4   2       42.70       43.84      1.39 o
   6   4   2        2.01        2.76      1.14 o
   7   4   2       19.01       15.93      1.42 o
   8   4   2       42.95       37.59      1.79 o
  -7   5   2       10.65       14.05      1.71 o
  -6   5   2       84.39       89.81      3.27 o
  -5   5   2       22.35       25.34      1.16 o
  -4   5   2      102.33       92.21      1.76 o
  -3   5   2      468.70      500.59      6.67 o
  -2   5   2     1201.07     1212.84     16.00 o
  -1   5   2      107.02       96.83      1.29 o
   0   5   2      650.50      686.18      7.29 o
   1   5   2      260.57      234.63      2.29 o
   2   5   2       48.17       56.55      0.87 o
   3   5   2      250.03      267.86      2.18 o
   4   5   2      243.68      267.20      3.65 o
   5   5   2       48.59       47.93      1.18 o
   6   5   2        0.54        0.34      1.22 o
   7   5   2       35.17       33.63      1.92 o
  -7   6   2       51.73       56.07      2.65 o
  -6   6   2        0.67        0.27      1.43 o
  -5   6   2        3.83        5.95      1.23 o
  -4   6   2       55.85       60.66      1.59 o
  -3   6   2      633.45      621.98      6.21 o
  -2   6   2      143.76      130.15      1.64 o
  -1   6   2     1185.04     1152.53      5.95 o
   0   6   2      651.90      634.02      7.09 o
   1   6   2       72.32       63.88      1.31 o
   2   6   2      538.34      535.47      3.59 o
   3   6   2       66.19       69.87      1.34 o
   4   6   2       51.00       46.85      1.55 o
   5   6   2       41.30       38.83      2.29 o
   6   6   2       17.25       11.82      1.66 o
   7   6   2       38.85       43.05      2.58 o
  -6   7   2       84.69       92.61      2.60 o
  -5   7   2       51.55       57.16      3.19 o
  -4   7   2      109.11       96.65      2.44 o
  -3   7   2       95.62      103.38      1.97 o
  -2   7   2      474.27      463.51      9.76 o
  -1   7   2      404.40      382.80      3.93 o
   0   7   2      410.02      402.03      6.61 o
   1   7   2      269.86      255.61      3.51 o
   2   7   2       25.95       25.03      1.42 o
   3   7   2       20.59       22.79      1.30 o
   4   7   2       17.51       14.37      1.34 o
   5   7   2      146.70      143.70      4.68 o
   6   7   2       11.62       13.60      2.15 o
  -5   8   2        3.24        2.91      1.61 o
  -4   8   2      354.42      362.52      4.37 o
  -3   8   2      101.78       91.99      2.81 o
  -2   8   2       62.14       59.73      1.90 o
  -1   8   2      196.89      195.30      3.46 o
   0   8   2       37.79       37.16      1.75 o
   1   8   2        1.37        0.62      1.35 o
   2   8   2       89.84       85.10      2.09 o
   3   8   2       14.83       11.32      1.74 o
   4   8   2       36.60       37.42      2.25 o
   5   8   2        0.50        0.96      1.56 o
  -3   9   2      292.19      294.53      5.20 o
  -2   9   2       23.61       20.05      1.72 o
  -1   9   2       18.11       15.84      1.65 o
   0   9   2       29.96       30.73      1.85 o
   1   9   2       20.35       18.20      1.72 o
   2   9   2       13.91       11.78      1.57 o
   3   9   2       15.11       12.48      1.93 o
  -9   1   3       18.51       17.18      1.44 o
  -8   1   3       26.56       24.94      1.38 o
  -7   1   3       37.55       33.39      1.31 o
  -6   1   3       13.27       11.08      0.98 o
  -5   1   3        0.19        0.35      0.68 o
  -4   1   3       39.56       32.92      0.73 o
  -3   1   3        0.63        0.66      0.47 o
  -2   1   3        0.27        0.23      0.39 o
  -1   1   3      116.68       91.58      3.87 o
   0   1   3       70.43       58.05      1.56 o
   1   1   3      937.24      872.68      7.97 o
   2   1   3       39.02       36.05      0.93 o
   3   1   3      464.37      443.42      6.24 o
   4   1   3      125.49      126.56      1.43 o
   5   1   3      265.26      253.46      3.20 o
   6   1   3       53.74       57.57      1.94 o
   7   1   3        0.02        0.48      1.26 o
   8   1   3       48.18       46.67      1.88 o
   9   1   3        2.00        2.62      1.59 o
  -8   2   3       27.88       21.83      1.63 o
  -7   2   3        7.39        5.82      1.14 o
  -6   2   3        6.06        5.26      0.93 o
  -5   2   3        0.21        0.74      0.74 o
  -4   2   3      121.70      102.26      1.56 o
  -3   2   3      188.72      175.52      2.59 o
  -2   2   3      176.62      173.68      4.46 o
  -1   2   3      123.30       97.60      2.14 o
   0   2   3      781.25      710.98     12.82 o
   1   2   3        0.63        3.38      0.41 o
   2   2   3      900.99      855.60      9.47 o
   3   2   3       14.41       17.55      0.61 o
   4   2   3     1109.80     1085.28      7.19 o
   5   2   3       52.08       53.02      1.22 o
   6   2   3       19.49       24.35      1.41 o
   7   2   3       37.48       44.89      1.75 o
   8   2   3       11.70       12.87      1.59 o
  -8   3   3       22.13       21.67      1.59 o
  -7   3   3        8.36        7.44      1.15 o
  -6   3   3        0.38        1.74      0.93 o
  -5   3   3      225.54      207.14      1.95 o
  -4   3   3       26.09       29.62      0.77 o
  -3   3   3      217.70      211.85      1.40 o
  -2   3   3      499.86      474.14      5.93 o
  -1   3   3      329.47      329.17      5.74 o
   0   3   3        1.18        2.05      0.52 o
   1   3   3     1153.83     1124.42     11.63 o
   2   3   3        9.71       10.32      0.71 o
   3   3   3      260.12      244.91      1.80 o
   4   3   3      167.62      150.67      2.02 o
   5   3   3      288.81      282.86      5.65 o
   6   3   3        0.00        0.39      1.06 o
   7   3   3        1.62        0.35      1.57 o
   8   3   3        6.13        5.28      1.48 o
  -8   4   3        0.03        0.99      1.45 o
  -7   4   3       76.39       74.08      1.94 o
  -6   4   3      107.36      105.77      1.97 o
  -5   4   3       92.52       76.59      1.38 o
  -4   4   3      415.52      399.24      6.17 o
  -3   4   3      202.23      185.38      2.57 o
  -2   4   3      487.54      499.16      7.32 o
  -1   4   3     1060.69     1017.64     15.27 o
   0   4   3       16.58       15.30      1.00 o
   1   4   3       30.55       29.86      0.68 o
   2   4   3        7.20        9.80      0.66 o
   3   4   3      184.01      171.80      1.75 o
   4   4   3       51.37       38.52      1.19 o
   5   4   3       97.96       92.32      2.11 o
   6   4   3      102.17       97.50      2.31 o
   7   4   3        2.52        2.06      1.32 o
   8   4   3       22.82       21.07      1.70 o
  -7   5   3       36.01       39.20      2.19 o
  -6   5   3        0.70        2.04      1.27 o
  -5   5   3      302.56      300.35      3.14 o
  -4   5   3       87.77       73.69      2.23 o
  -3   5   3      145.05      156.11      2.84 o
  -2   5   3      955.49      955.60      4.40 o
  -1   5   3       17.12       12.54      0.84 o
   0   5   3      104.33      105.64      1.68 o
   1   5   3      428.15      417.49      2.79 o
   2   5   3       85.86       88.63      1.66 o
   3   5   3       74.26       81.75      1.09 o
   4   5   3      375.48      383.29      2.91 o
   5   5   3       97.67      100.48      2.14 o
   6   5   3       17.37       16.55      1.22 o
   7   5   3      142.53      136.03      3.71 o
  -7   6   3      147.90      144.08      5.66 o
  -6   6   3       72.70       69.20      2.16 o
  -5   6   3        0.60        0.65      1.21 o
  -4   6   3        8.21        8.39      1.16 o
  -3   6   3       49.29       46.23      1.22 o
  -2   6   3      127.91      109.29      1.84 o
  -1   6   3      565.07      549.65      9.36 o
   0   6   3     1432.24     1441.17     21.56 o
   1   6   3       24.00       24.56      1.08 o
   2   6   3      263.21      254.07      4.78 o
   3   6   3      166.25      179.06      2.69 o
   4   6   3        1.54        1.98      1.09 o
   5   6   3      123.58      125.63      7.22 o
   6   6   3      372.64      382.07      9.01 o
   7   6   3        7.35        5.01      2.14 o
  -6   7   3      147.95      144.81      3.35 o
  -5   7   3        0.19        0.89      1.26 o
  -4   7   3       16.91       19.55      1.36 o
  -3   7   3       18.62       15.34      1.34 o
  -2   7   3      152.47      146.78      2.66 o
  -1   7   3      618.06      601.28      5.97 o
   0   7   3      104.63      105.49      2.83 o
   1   7   3     1027.81     1006.67     11.37 o
   2   7   3       76.75       86.73      1.95 o
   3   7   3      117.64      118.25      2.65 o
   4   7   3      118.75      117.69      2.27 o
   5   7   3       57.43       57.09      4.96 o
   6   7   3       30.13       29.60      1.98 o
  -5   8   3       38.35       37.50      2.06 o
  -4   8   3        5.97        4.95      1.39 o
  -3   8   3        8.94        5.88      1.39 o
  -2   8   3       34.12       37.18      1.74 o
  -1   8   3      340.30      338.62     10.09 o
   0   8   3      189.56      194.50      2.83 o
   1   8   3        0.34        0.06      1.35 o
   2   8   3       63.85       59.50      2.21 o
   3   8   3       72.31       77.06      3.77 o
   4   8   3        0.05        1.07      1.62 o
   5   8   3      183.77      187.26      4.40 o
  -3   9   3      310.77      320.59      5.45 o
  -2   9   3       83.43       85.10      2.31 o
  -1   9   3       47.64       44.80      2.41 o
   0   9   3      177.51      182.91      3.67 o
   1   9   3        0.83        1.38      1.53 o
   2   9   3       41.92       41.14      1.91 o
   3   9   3        0.03        0.66      1.80 o
  -9   0   4        7.72        9.14      2.32 o
  -8   0   4      305.02      322.81      5.06 o
  -7   0   4      182.59      190.64      3.72 o
  -6   0   4      357.60      340.48      4.81 o
  -5   0   4       22.31       20.50      1.30 o
  -4   0   4      545.39      545.03      6.30 o
  -3   0   4      491.04      536.49     13.67 o
  -2   0   4        3.53        7.33      0.95 o
  -1   0   4     3702.36     4051.49     19.13 o
   0   0   4      651.14      724.28      3.68 o
   1   0   4       26.27       21.74      0.57 o
   2   0   4        1.29        1.59      0.83 o
   3   0   4     2524.31     2826.79     36.45 o
   4   0   4      998.17     1026.18     10.00 o
   5   0   4      207.33      221.34      4.23 o
   6   0   4      608.47      629.09     13.49 o
   7   0   4        1.22        2.07      1.85 o
   8   0   4       17.00       11.81      2.12 o
   9   0   4      244.21      260.92      8.08 o
  -9   1   4       87.57       92.85      2.46 o
  -8   1   4        0.44        1.25      1.15 o
  -7   1   4      330.60      326.22      6.07 o
  -6   1   4      436.61      443.05      5.93 o
  -5   1   4      437.98      466.59      3.56 o
  -4   1   4       23.94       19.53      0.74 o
  -3   1   4      554.93      546.13      6.07 o
  -2   1   4      317.71      300.24      1.70 o
  -1   1   4     2665.50     3181.20     23.60 o
   0   1   4      303.26      263.45      2.12 o
   1   1   4     1877.82     1921.23      5.46 o
   2   1   4      896.04      969.11      6.15 o
   3   1   4      796.12      938.16      7.83 o
   4   1   4      850.26      842.51      6.04 o
   5   1   4      134.64      143.77      2.14 o
   6   1   4        4.27        2.15      0.97 o
   7   1   4      295.50      310.47      3.74 o
   8   1   4      191.88      205.25      3.02 o
   9   1   4       73.49       76.52      3.30 o
  -8   2   4       24.60       22.66      1.40 o
  -7   2   4      296.53      311.78      4.36 o
  -6   2   4       41.97       46.27      1.27 o
  -5   2   4      883.65      879.47      6.88 o
  -4   2   4     3168.31     3533.17     42.04 o
  -3   2   4      263.46      297.01      2.19 o
  -2   2   4     3402.31     4144.80     60.14 o
  -1   2   4       40.80       29.55      0.82 o
   0   2   4      599.50      762.63      7.71 o
   1   2   4        9.60       10.00      0.55 o
   2   2   4      608.84      593.27      5.04 o
   3   2   4      404.25      408.30      2.78 o
   4   2   4       20.94       23.26      0.95 o
   5   2   4       10.09        9.64      0.94 o
   6   2   4       68.40       79.33      1.53 o
   7   2   4      123.93      108.06      2.73 o
   8   2   4       13.05       13.20      1.58 o
  -8   3   4        1.39        1.32      1.43 o
  -7   3   4       71.91       74.49      1.89 o
  -6   3   4     1000.99     1024.03      7.86 o
  -5   3   4      920.94      953.70      5.65 o
  -4   3   4      553.21      587.51      4.01 o
  -3   3   4     3009.08     3403.55     19.98 o
  -2   3   4       41.55       37.38      0.59 o
  -1   3   4     3574.41     4420.11     17.68 o
   0   3   4     2439.55     2709.68     14.10 o
   1   3   4       44.93       37.08      0.84 o
   2   3   4      201.07      211.73      2.61 o
   3   3   4        0.03        0.70      0.46 o
   4   3   4        0.68        1.80      0.69 o
   5   3   4       26.35       23.36      1.02 o
   6   3   4       19.64       13.93      1.53 o
   7   3   4      176.02      192.34      3.96 o
   8   3   4      128.47      122.68      4.73 o
  -8   4   4      158.07      156.58      2.66 o
  -7   4   4      180.98      196.02      2.66 o
  -6   4   4       28.11       29.25      1.42 o
  -5   4   4      776.15      798.39      5.64 o
  -4   4   4      478.87      488.16      3.56 o
  -3   4   4        7.10        6.28      0.64 o
  -2   4   4     1169.51     1315.00     15.67 o
  -1   4   4     1819.73     1916.47     27.99 o
   0   4   4      132.84      138.32      1.27 o
   1   4   4     1890.54     2098.81     13.51 o
   2   4   4       63.83       65.15      1.02 o
   3   4   4        0.42        0.62      0.66 o
   4   4   4      161.23      166.60      2.25 o
   5   4   4       13.47       15.40      1.13 o
   6   4   4      274.71      281.28      3.51 o
   7   4   4       15.74       20.19      1.50 o
   8   4   4      108.29      127.62      2.80 o
  -7   5   4      109.67      112.94      3.11 o
  -6   5   4      414.74      423.63      3.49 o
  -5   5   4        0.42        1.78      0.88 o
  -4   5   4       63.48       69.43      1.34 o
  -3   5   4       82.99       92.03      1.81 o
  -2   5   4      136.44      135.29      1.81 o
  -1   5   4       14.03       13.01      0.89 o
   0   5   4     1069.96     1140.85     10.76 o
   1   5   4      334.57      301.69      3.95 o
   2   5   4       16.97       15.59      0.78 o
   3   5   4       23.53       21.80      0.87 o
   4   5   4      115.59      122.19      2.65 o
   5   5   4      272.06      287.41      2.65 o
   6   5   4      169.87      187.14      3.24 o
   7   5   4      116.32      118.13      2.08 o
  -7   6   4        2.24        2.96      2.07 o
  -6   6   4       13.54       13.50      1.70 o
  -5   6   4      194.99      212.06      2.69 o
  -4   6   4       26.49       31.18      1.40 o
  -3   6   4       10.00        6.45      1.09 o
  -2   6   4        0.22        0.98      0.76 o
  -1   6   4       39.88       38.74      1.20 o
   0   6   4      622.91      607.36     11.25 o
   1   6   4        1.74        0.49      0.89 o
   2   6   4      429.82      392.28      4.47 o
   3   6   4      475.68      522.67      6.36 o
   4   6   4        3.44        3.47      0.97 o
   5   6   4      133.94      139.64      4.13 o
   6   6   4       75.94       73.63      2.27 o
   7   6   4        0.25        0.72      1.75 o
  -6   7   4        2.22        1.00      1.63 o
  -5   7   4       66.32       68.29      2.53 o
  -4   7   4       11.36       13.63      1.36 o
  -3   7   4      136.32      142.83      3.78 o
  -2   7   4       22.25       22.67      1.40 o
  -1   7   4       79.43       74.60      1.85 o
   0   7   4       30.53       26.28      1.41 o
   1   7   4      231.18      208.24      2.67 o
   2   7   4      343.06      344.26      4.20 o
   3   7   4       86.00       82.89      2.88 o
   4   7   4       96.46      107.92      3.85 o
   5   7   4      126.44      122.23      6.58 o
   6   7   4        6.52        6.23      1.68 o
  -5   8   4        3.26        6.09      1.73 o
  -4   8   4       71.34       78.16      2.04 o
  -3   8   4      150.04      156.30      3.16 o
  -2   8   4      111.53      116.96      5.07 o
  -1   8   4      102.08       98.76      2.38 o
   0   8   4       13.45       12.92      1.50 o
   1   8   4        0.08        0.49      1.39 o
   2   8   4        6.51        4.63      1.36 o
   3   8   4      107.42      115.11      2.82 o
   4   8   4       46.91       46.09      2.20 o
   5   8   4       16.99       19.15      2.15 o
  -3   9   4      125.46      125.74      4.15 o
  -2   9   4       87.61       85.91      2.78 o
  -1   9   4       28.75       29.90      1.81 o
   0   9   4       57.44       48.55      1.99 o
   1   9   4        6.12        7.41      1.61 o
   2   9   4       24.17       24.16      1.96 o
   3   9   4        0.00        0.00      1.81 o
  -8   1   5        3.53        3.54      1.19 o
  -7   1   5      183.96      175.72      2.49 o
  -6   1   5        2.77        2.83      0.83 o
  -5   1   5      159.68      145.51      1.49 o
  -4   1   5        6.48        5.88      0.64 o
  -3   1   5        0.79        0.24      0.43 o
  -2   1   5       92.33       81.32      1.94 o
  -1   1   5        4.46        4.79      0.41 o
   0   1   5        6.62        5.97      0.38 o
   1   1   5      350.34      321.60      1.32 o
   2   1   5        2.67        3.70      0.51 o
   3   1   5      256.72      237.96      1.88 o
   4   1   5      456.53      426.64      4.07 o
   5   1   5      141.09      135.61      1.56 o
   6   1   5       63.34       67.53      1.57 o
   7   1   5        0.06        1.14      1.36 o
   8   1   5       21.47       29.53      1.79 o
  -8   2   5       99.82       98.25      2.44 o
  -7   2   5        0.06        0.64      1.10 o
  -6   2   5      361.77      330.05      4.95 o
  -5   2   5        1.03        1.63      0.80 o
  -4   2   5       48.79       43.15      0.99 o
  -3   2   5        0.16        1.00      0.49 o
  -2   2   5       14.69       13.03      0.52 o
  -1   2   5      306.67      277.64      2.08 o
   0   2   5      218.84      207.79      3.91 o
   1   2   5       64.37       68.59      1.67 o
   2   2   5      782.22      771.84      4.32 o
   3   2   5      308.19      311.59      4.86 o
   4   2   5      239.03      236.09      2.33 o
   5   2   5      573.14      562.88      4.83 o
   6   2   5       43.35       45.57      1.52 o
   7   2   5       91.34      107.40      2.88 o
   8   2   5        0.17        2.05      1.81 o
  -8   3   5        8.54        6.32      1.46 o
  -7   3   5       21.35       17.18      1.45 o
  -6   3   5        1.56        2.04      0.99 o
  -5   3   5        0.35        1.98      0.90 o
  -4   3   5        5.72        6.38      0.79 o
  -3   3   5      258.93      245.75      3.35 o
  -2   3   5      368.85      358.61      3.64 o
  -1   3   5      131.05      140.27      1.34 o
   0   3   5      130.81      119.30      1.43 o
   1   3   5        3.45        3.36      0.47 o
   2   3   5        5.77        3.45      0.40 o
   3   3   5       35.26       38.58      1.03 o
   4   3   5      787.74      759.68      4.43 o
   5   3   5       14.97       17.00      1.19 o
   6   3   5       40.90       39.51      1.56 o
   7   3   5       19.97       19.68      1.81 o
   8   3   5       62.89       68.73      2.77 o
  -8   4   5       12.85       15.56      1.62 o
  -7   4   5       13.31       12.58      1.45 o
  -6   4   5       32.70       29.33      1.49 o
  -5   4   5        5.21        3.82      0.96 o
  -4   4   5      228.18      236.00      3.69 o
  -3   4   5       79.76       75.47      1.58 o
  -2   4   5        8.58        5.63      0.61 o
  -1   4   5      705.70      696.48     11.50 o
   0   4   5       10.55       10.74      0.76 o
   1   4   5       78.55       78.94      1.49 o
   2   4   5      147.49      146.15      1.73 o
   3   4   5        1.46        0.74      0.81 o
   4   4   5       82.78       78.09      1.50 o
   5   4   5      100.41       84.09      1.97 o
   6   4   5      131.90      122.23      3.57 o
   7   4   5        2.08        0.38      1.61 o
   8   4   5       33.90       33.70      1.93 o
  -7   5   5        3.11        4.88      1.24 o
  -6   5   5        1.53        1.76      1.11 o
  -5   5   5        0.08        0.60      1.21 o
  -4   5   5        0.42        0.00      0.97 o
  -3   5   5       30.66       28.71      1.15 o
  -2   5   5      315.48      322.90      6.16 o
  -1   5   5      155.88      142.79      2.55 o
   0   5   5       54.07       55.91      1.11 o
   1   5   5      353.94      330.33      6.95 o
   2   5   5       17.99       20.43      0.89 o
   3   5   5       31.13       30.74      1.14 o
   4   5   5      193.44      180.49      2.42 o
   5   5   5      149.54      154.23      2.91 o
   6   5   5       60.75       66.26      2.09 o
   7   5   5      144.07      141.72      3.39 o
  -7   6   5       12.51       13.29      1.85 o
  -6   6   5        3.77        4.64      1.63 o
  -5   6   5        9.99        7.44      1.50 o
  -4   6   5      112.54      100.45      2.25 o
  -3   6   5       17.37       17.54      1.07 o
  -2   6   5       25.84       18.98      1.07 o
  -1   6   5       24.19       20.59      1.09 o
   0   6   5      238.17      236.18      2.27 o
   1   6   5       43.13       34.35      1.19 o
   2   6   5      511.79      496.69      3.31 o
   3   6   5      254.40      253.21      5.89 o
   4   6   5        3.81        3.14      1.03 o
   5   6   5       96.15       95.23      3.80 o
   6   6   5       88.92       82.74      4.18 o
  -6   7   5        9.92        8.36      1.79 o
  -5   7   5        7.72        4.94      1.36 o
  -4   7   5       69.31       73.12      1.87 o
  -3   7   5      145.23      142.29      2.95 o
  -2   7   5       31.46       29.29      1.48 o
  -1   7   5       79.12       68.39      1.80 o
   0   7   5        2.45        2.35      1.01 o
   1   7   5      316.45      301.55      3.51 o
   2   7   5       48.77       44.70      2.24 o
   3   7   5      346.87      344.48      5.28 o
   4   7   5      383.59      380.76      5.34 o
   5   7   5       21.21       25.34      1.84 o
   6   7   5       18.99       17.57      1.84 o
  -4   8   5       54.15       55.46      1.92 o
  -3   8   5        0.53        0.31      1.67 o
  -2   8   5       34.53       36.23      2.06 o
  -1   8   5      167.73      171.01      2.75 o
   0   8   5      122.93      123.01      2.41 o
   1   8   5      256.49      266.20      3.23 o
   2   8   5      333.65      332.02      3.56 o
   3   8   5       10.96        8.70      1.84 o
   4   8   5       34.34       30.54      2.73 o
  -2   9   5      143.07      135.34      3.93 o
  -1   9   5        1.52        2.37      1.55 o
   0   9   5      521.34      580.07      6.39 o
   1   9   5       48.78       52.55      2.05 o
   2   9   5      218.74      248.53      6.52 o
  -8   0   6       77.07       75.14      3.02 o
  -7   0   6      306.21      322.26      7.79 o
  -6   0   6      245.92      245.74      4.96 o
  -5   0   6      324.93      333.30      4.24 o
  -4   0   6       13.63       14.43      1.07 o
  -3   0   6     1368.13     1379.02     27.35 o
  -2   0   6      255.25      318.80      3.36 o
  -1   0   6      557.49      509.07      3.35 o
   0   0   6     2450.50     2851.98     12.47 o
   1   0   6     1488.80     1788.10      7.22 o
   2   0   6     1587.28     1530.43      7.03 o
   3   0   6      315.38      303.31      3.14 o
   4   0   6      120.09      118.97      2.34 o
   5   0   6     1218.97     1140.43     14.43 o
   6   0   6      210.27      208.58      4.50 o
   7   0   6       25.65       24.54      1.68 o
   8   0   6       16.11        9.53      2.13 o
  -8   1   6        0.02        2.09      1.43 o
  -7   1   6      120.85      119.76      1.87 o
  -6   1   6      326.88      343.68      4.03 o
  -5   1   6       80.69       79.46      1.48 o
  -4   1   6      307.72      307.97      4.47 o
  -3   1   6      228.07      208.07      2.22 o
  -2   1   6       10.75       15.65      0.62 o
  -1   1   6      128.00      133.73      0.94 o
   0   1   6      339.74      308.75      1.21 o
   1   1   6      851.38      855.07      4.27 o
   2   1   6      329.54      349.55      1.78 o
   3   1   6      132.73      127.31      1.34 o
   4   1   6     1222.79     1270.97      6.72 o
   5   1   6        0.15        1.19      0.85 o
   6   1   6      205.17      182.87      4.68 o
   7   1   6      241.48      227.99      2.94 o
   8   1   6        1.08        0.41      1.45 o
  -8   2   6      229.09      245.57      3.03 o
  -7   2   6       94.20      102.33      2.53 o
  -6   2   6       71.29       74.08      1.33 o
  -5   2   6      128.83      130.03      1.86 o
  -4   2   6      545.77      593.02      5.88 o
  -3   2   6       43.97       38.97      0.73 o
  -2   2   6     3323.38     3720.28      9.33 o
  -1   2   6     2681.71     3046.23     11.14 o
   0   2   6      665.43      774.20      8.53 o
   1   2   6      101.50      100.16      1.05 o
   2   2   6       32.53       26.82      1.52 o
   3   2   6       30.76       33.07      0.81 o
   4   2   6       38.36       36.92      1.14 o
   5   2   6     1278.93     1324.55      7.24 o
   6   2   6      131.01      139.18      2.62 o
   7   2   6       11.38       11.77      1.69 o
   8   2   6        0.88        1.63      1.69 o
  -8   3   6        0.08        0.27      1.42 o
  -7   3   6      116.93      117.50      2.19 o
  -6   3   6      377.98      388.97      5.69 o
  -5   3   6       81.25       84.68      1.60 o
  -4   3   6      701.12      721.64      3.57 o
  -3   3   6     2087.06     2269.91     11.31 o
  -2   3   6      120.99      132.69      1.93 o
  -1   3   6     1369.16     1542.07     15.73 o
   0   3   6     1796.04     1973.30     20.90 o
   1   3   6      135.74      120.16      1.73 o
   2   3   6      141.16      143.82      1.94 o
   3   3   6      381.55      362.23      3.75 o
   4   3   6      257.90      286.92      2.91 o
   5   3   6       17.01       14.82      1.31 o
   6   3   6      168.49      164.89      5.45 o
   7   3   6      127.94      135.77      2.89 o
   8   3   6       10.39       11.76      1.91 o
  -8   4   6       92.69       86.10      2.50 o
  -7   4   6      159.57      156.41      2.52 o
  -6   4   6        1.27        0.59      1.07 o
  -5   4   6     1116.39     1159.57      8.42 o
  -4   4   6      220.36      228.60      1.98 o
  -3   4   6      917.36      957.46      8.85 o
  -2   4   6      940.39     1042.53     10.13 o
  -1   4   6      110.96      106.82      1.36 o
   0   4   6      329.69      298.83      2.76 o
   1   4   6      307.70      325.12      3.31 o
   2   4   6     1103.70     1100.21      9.84 o
   3   4   6        0.91        2.46      1.11 o
   4   4   6      578.13      572.02      4.80 o
   5   4   6      119.74      129.58      2.32 o
   6   4   6      135.97      140.28      2.33 o
   7   4   6       10.17        9.51      1.77 o
  -7   5   6       99.13      103.25      2.67 o
  -6   5   6      184.26      173.76      3.40 o
  -5   5   6        0.04        0.00      1.30 o
  -4   5   6      993.85     1024.73      5.96 o
  -3   5   6      133.24      149.76      1.91 o
  -2   5   6      213.89      232.70      3.33 o
  -1   5   6        0.95        0.72      0.79 o
   0   5   6        1.93        2.37      0.81 o
   1   5   6      830.49      828.53      8.75 o
   2   5   6       41.79       35.16      1.13 o
   3   5   6      589.11      582.19      4.27 o
   4   5   6      148.20      147.13      2.43 o
   5   5   6       10.21       11.28      1.80 o
   6   5   6       58.67       59.85      4.42 o
   7   5   6      179.34      175.95      3.12 o
  -6   6   6       61.40       60.54      2.21 o
  -5   6   6      102.41      101.63      2.33 o
  -4   6   6       28.55       27.68      1.27 o
  -3   6   6       86.71       83.19      2.08 o
  -2   6   6       90.21       94.42      2.37 o
  -1   6   6       42.50       48.95      1.33 o
   0   6   6      190.43      186.14      3.46 o
   1   6   6       54.60       47.43      1.86 o
   2   6   6       62.89       54.63      1.36 o
   3   6   6      538.76      546.39      8.33 o
   4   6   6        4.25        3.86      1.12 o
   5   6   6      193.81      195.85      4.41 o
   6   6   6      253.23      263.10      5.00 o
  -5   7   6       51.89       50.02      2.12 o
  -4   7   6       24.17       21.29      1.49 o
  -3   7   6        1.13        0.63      1.55 o
  -2   7   6        0.33        0.49      1.53 o
  -1   7   6        2.10        3.71      1.28 o
   0   7   6        8.08        8.37      1.00 o
   1   7   6        8.02        8.31      1.13 o
   2   7   6      252.27      252.76      3.65 o
   3   7   6        0.24        0.82      1.54 o
   4   7   6      230.09      242.75      8.23 o
   5   7   6      152.42      166.73      2.85 o
  -4   8   6       24.88       24.51      2.54 o
  -3   8   6        0.18        0.42      1.81 o
  -2   8   6       20.85       14.60      1.88 o
  -1   8   6        0.05        0.91      1.40 o
   0   8   6        7.20        5.16      1.40 o
   1   8   6        0.58        1.13      1.40 o
   2   8   6        3.94        6.50      1.79 o
   3   8   6      133.18      137.81      3.33 o
   4   8   6       21.26       23.72      1.98 o
  -2   9   6        0.74        1.56      1.76 o
  -1   9   6       12.91       12.79      1.62 o
   0   9   6       15.70       13.29      1.70 o
   1   9   6        0.24        1.55      1.52 o
   2   9   6        3.14        5.71      1.78 o
  -8   1   7        9.45        8.51      1.49 o
  -7   1   7       83.17       77.49      2.36 o
  -6   1   7      240.88      233.44      2.97 o
  -5   1   7      123.95      115.34      1.32 o
  -4   1   7      100.22       93.18      1.78 o
  -3   1   7        6.78        9.00      0.87 o
  -2   1   7       37.13       33.04      0.69 o
  -1   1   7        1.94        1.60      0.40 o
   0   1   7      162.73      159.12      1.37 o
   1   1   7       35.64       35.20      0.58 o
   2   1   7       12.63       12.25      1.01 o
   3   1   7       14.26       16.25      0.97 o
   4   1   7      134.53      130.84      2.24 o
   5   1   7        3.07        3.85      0.88 o
   6   1   7      187.55      187.21      2.39 o
   7   1   7        3.22        5.63      1.24 o
   8   1   7       46.77       47.80      2.74 o
  -8   2   7      153.50      161.37      3.53 o
  -7   2   7      124.56      118.77      2.76 o
  -6   2   7      339.94      323.96      2.89 o
  -5   2   7      321.78      289.30      3.22 o
  -4   2   7        8.46        4.81      0.79 o
  -3   2   7       90.74       92.97      1.58 o
  -2   2   7        0.36        1.39      0.66 o
  -1   2   7      450.50      425.41      4.37 o
   0   2   7      264.09      255.88      2.36 o
   1   2   7      220.62      233.39      2.23 o
   2   2   7      109.33      105.12      1.35 o
   3   2   7        0.24        0.00      0.61 o
   4   2   7       25.72       22.65      1.11 o
   5   2   7      357.92      354.67      6.94 o
   6   2   7        0.03        0.47      1.18 o
   7   2   7       96.90       91.41      4.36 o
   8   2   7       56.43       51.43      2.41 o
  -8   3   7        9.52        8.70      1.56 o
  -7   3   7      131.85      122.21      4.64 o
  -6   3   7      269.41      250.54      3.55 o
  -5   3   7       49.12       39.95      1.71 o
  -4   3   7       18.23       14.82      1.06 o
  -3   3   7      156.03      142.16      1.48 o
  -2   3   7        8.89        7.23      0.65 o
  -1   3   7      320.13      305.91      6.07 o
   0   3   7     1222.11     1228.40      6.91 o
   1   3   7       18.21       16.85      0.93 o
   2   3   7      132.14      134.52      2.00 o
   3   3   7        2.08        0.98      0.81 o
   4   3   7        1.17        0.89      1.13 o
   5   3   7        7.21        6.96      1.27 o
   6   3   7       22.09       18.79      1.45 o
   7   3   7       94.49       99.84      3.23 o
   8   3   7        1.20        2.98      1.92 o
  -7   4   7        1.18        1.44      1.38 o
  -6   4   7       15.45       14.27      1.19 o
  -5   4   7       87.54       70.85      1.93 o
  -4   4   7      203.80      191.53      2.64 o
  -3   4   7       74.51       74.56      1.94 o
  -2   4   7      235.03      227.60      2.13 o
  -1   4   7       55.08       52.91      1.30 o
   0   4   7      346.06      344.39      2.66 o
   1   4   7      111.71      108.94      1.47 o
   2   4   7       61.18       70.65      1.39 o
   3   4   7       96.88       87.58      2.14 o
   4   4   7       65.53       55.52      2.15 o
   5   4   7        2.05        1.83      1.24 o
   6   4   7        3.28        4.22      1.30 o
   7   4   7       52.27       47.62      2.23 o
  -7   5   7        6.58        8.01      1.78 o
  -6   5   7       84.47       77.26      1.95 o
  -5   5   7        8.01        5.21      1.39 o
  -4   5   7       34.59       36.11      1.37 o
  -3   5   7      100.11       85.75      1.98 o
  -2   5   7      153.34      154.27      2.89 o
  -1   5   7      236.93      235.98      3.82 o
   0   5   7       61.79       61.43      1.35 o
   1   5   7        2.36        2.63      0.90 o
   2   5   7       20.05       16.65      1.13 o
   3   5   7        0.21        1.83      1.20 o
   4   5   7        0.28        1.35      1.62 o
   5   5   7        0.02        1.77      1.75 o
   6   5   7       12.35       12.44      2.55 o
   7   5   7       28.74       27.67      2.68 o
  -6   6   7       93.57       92.39      2.55 o
  -5   6   7       63.34       62.79      3.61 o
  -4   6   7        2.34        2.00      1.08 o
  -3   6   7       41.00       43.24      1.60 o
  -2   6   7       34.64       29.68      1.40 o
  -1   6   7        1.47        1.01      0.86 o
   0   6   7       49.51       48.54      1.22 o
   1   6   7       15.22       17.71      1.13 o
   2   6   7       61.96       64.25      1.70 o
   3   6   7       41.60       37.43      1.77 o
   4   6   7       24.72       24.71      1.50 o
   5   6   7       18.02       12.93      1.55 o
   6   6   7        7.55        7.64      1.70 o
  -5   7   7        9.59        7.20      1.67 o
  -4   7   7       37.57       42.17      2.12 o
  -3   7   7       16.42       16.01      1.73 o
  -2   7   7       10.40       12.37      1.66 o
  -1   7   7       83.53       89.89      2.30 o
   0   7   7      139.24      148.56      2.55 o
   1   7   7       99.75       99.88      2.41 o
   2   7   7        0.22        0.41      1.28 o
   3   7   7       49.36       49.89      1.81 o
   4   7   7       39.78       39.04      2.64 o
   5   7   7        0.28        2.78      1.58 o
  -4   8   7      115.43      120.31      3.01 o
  -3   8   7       44.16       45.80      3.21 o
  -2   8   7      237.57      258.65      5.60 o
  -1   8   7        5.69        6.36      1.49 o
   0   8   7        0.59        0.46      1.37 o
   1   8   7      148.22      165.00      2.75 o
   2   8   7      369.86      394.61      5.23 o
   3   8   7       31.31       30.95      2.09 o
   4   8   7      170.35      187.91      5.96 o
  -1   9   7      249.27      289.17      5.17 o
   0   9   7      210.75      235.64      3.39 o
   1   9   7      143.78      142.64      3.29 o
  -8   0   8        9.82       12.49      2.24 o
  -7   0   8      311.62      319.27      4.16 o
  -6   0   8      551.14      570.52      5.53 o
  -5   0   8       60.49       64.38      2.01 o
  -4   0   8      152.17      166.37      6.25 o
  -3   0   8      236.94      251.16      3.15 o
  -2   0   8       77.74      136.16      3.62 o
  -1   0   8       11.56       18.79      0.75 o
   0   0   8       55.27       91.89      1.17 o
   1   0   8       68.26      104.23      1.38 o
   2   0   8     1452.63     1554.85      6.75 o
   3   0   8      524.11      574.87      4.60 o
   4   0   8      110.69      113.93      2.55 o
   5   0   8     1372.45     1309.83     15.32 o
   6   0   8        0.62        4.98      1.48 o
   7   0   8      105.29      119.67      3.19 o
   8   0   8       68.90       67.08      3.05 o
  -8   1   8      144.26      145.95      3.23 o
  -7   1   8       73.12       68.66      1.68 o
  -6   1   8        4.24        4.37      0.91 o
  -5   1   8      831.37      851.90      4.70 o
  -4   1   8      216.11      216.30      2.32 o
  -3   1   8        1.19        0.71      0.86 o
  -2   1   8        3.20        2.75      0.48 o
  -1   1   8      490.59      632.71      3.95 o
   0   1   8      447.57      422.12      2.80 o
   1   1   8      359.97      390.14      3.54 o
   2   1   8       84.37       65.96      1.07 o
   3   1   8     1572.25     1611.29      9.28 o
   4   1   8      673.62      682.10      3.85 o
   5   1   8        5.30        2.81      0.96 o
   6   1   8      266.86      260.18      3.23 o
   7   1   8       31.62       23.00      1.56 o
   8   1   8       69.72       78.56      2.68 o
  -8   2   8        8.73        7.96      1.88 o
  -7   2   8        1.95        1.84      1.15 o
  -6   2   8      369.18      377.08      5.81 o
  -5   2   8      406.74      407.26      2.99 o
  -4   2   8        5.68        4.57      0.98 o
  -3   2   8       22.27       17.19      1.01 o
  -2   2   8        0.40        0.94      0.73 o
  -1   2   8     1655.91     1767.71      6.53 o
   0   2   8      187.85      226.78      1.90 o
   1   2   8     2559.46     2671.32     15.24 o
   2   2   8     1943.55     1998.96      4.84 o
   3   2   8      179.31      169.71      2.40 o
   4   2   8      355.60      336.31      3.26 o
   5   2   8      270.01      261.33      3.15 o
   6   2   8       22.95       18.70      1.46 o
   7   2   8       27.93       26.11      1.66 o
   8   2   8      175.94      185.42      3.65 o
  -8   3   8       17.25       18.46      1.64 o
  -7   3   8       49.57       49.85      2.45 o
  -6   3   8       56.67       60.48      1.76 o
  -5   3   8       21.87       21.30      1.22 o
  -4   3   8      373.63      354.08      3.64 o
  -3   3   8      857.98      877.30      9.36 o
  -2   3   8      309.93      326.72      2.35 o
  -1   3   8      349.21      353.82      3.45 o
   0   3   8     1840.58     1963.28     12.34 o
   1   3   8      303.96      302.80      3.74 o
   2   3   8     1053.00     1067.07      4.81 o
   3   3   8     1889.87     1947.20      8.27 o
   4   3   8      125.22      116.20      2.13 o
   5   3   8       63.18       62.77      2.80 o
   6   3   8       94.03       82.52      2.34 o
   7   3   8       22.44       20.05      1.94 o
  -7   4   8       53.75       55.71      1.87 o
  -6   4   8       76.54       80.85      1.73 o
  -5   4   8      147.93      148.13      3.17 o
  -4   4   8      444.62      427.50      4.86 o
  -3   4   8       58.26       51.28      1.79 o
  -2   4   8     1477.25     1526.51      8.40 o
  -1   4   8      179.56      179.16      3.45 o
   0   4   8      116.63      114.69      2.22 o
   1   4   8      450.65      456.65      6.40 o
   2   4   8      861.33      874.82      7.57 o
   3   4   8       98.77       80.10      2.32 o
   4   4   8      920.16      913.37      7.02 o
   5   4   8      395.71      395.06      4.99 o
   6   4   8       27.66       24.56      1.78 o
   7   4   8       53.10       50.92      3.71 o
  -7   5   8      243.95      266.92      4.57 o
  -6   5   8        7.13        6.93      1.39 o
  -5   5   8       31.09       33.11      1.71 o
  -4   5   8      316.51      323.19      3.97 o
  -3   5   8      293.35      275.56      4.01 o
  -2   5   8        0.66        1.05      1.18 o
  -1   5   8      377.79      404.74      3.17 o
   0   5   8        5.32        4.20      0.94 o
   1   5   8      156.35      163.68      1.91 o
   2   5   8        2.93        4.02      1.22 o
   3   5   8      736.83      738.83      6.35 o
   4   5   8      451.73      453.71      5.26 o
   5   5   8      143.87      143.60      3.40 o
   6   5   8       62.50       55.63      2.77 o
  -6   6   8      311.79      326.17      5.98 o
  -5   6   8      107.92      113.20      3.01 o
  -4   6   8       74.12       85.76      2.82 o
  -3   6   8      177.18      192.19      2.99 o
  -2   6   8       19.15       21.38      1.39 o
  -1   6   8        6.16        8.10      0.95 o
   0   6   8       10.74       11.84      1.05 o
   1   6   8       66.06       59.56      1.71 o
   2   6   8      143.59      138.14      2.57 o
   3   6   8       39.35       33.39      2.68 o
   4   6   8      140.57      158.25      3.55 o
   5   6   8       10.64        6.30      1.47 o
   6   6   8       25.41       23.89      2.66 o
  -5   7   8       92.28       87.43      3.28 o
  -4   7   8      250.90      252.04     10.52 o
  -3   7   8       39.99       38.34      2.58 o
  -2   7   8       10.64       11.80      1.41 o
  -1   7   8       14.38       17.26      1.28 o
   0   7   8        7.73        5.10      1.06 o
   1   7   8       21.45       20.61      1.27 o
   2   7   8       85.06       85.11      2.46 o
   3   7   8        3.95        2.97      1.33 o
   4   7   8        2.08        0.56      1.56 o
   5   7   8        8.47        6.77      2.22 o
  -3   8   8       46.37       44.44      2.29 o
  -2   8   8       43.88       38.97      4.45 o
  -1   8   8        3.48        4.15      1.73 o
   0   8   8       11.27       12.10      1.38 o
   1   8   8      103.66       99.43      2.32 o
   2   8   8        4.88        9.24      1.84 o
   3   8   8        4.09        4.37      1.87 o
  -8   1   9        1.88        2.33      1.91 o
  -7   1   9        3.03        3.17      1.37 o
  -6   1   9      137.96      133.54      2.02 o
  -5   1   9        2.53        2.35      0.80 o
  -4   1   9      166.41      157.61      2.59 o
  -3   1   9       40.23       37.42      1.26 o
  -2   1   9      115.74      111.52      1.34 o
  -1   1   9       16.10       13.64      0.55 o
   0   1   9      131.73      126.63      1.03 o
   1   1   9       39.13       39.02      0.71 o
   2   1   9        7.57        5.92      0.69 o
   3   1   9      127.73      128.41      1.82 o
   4   1   9        0.78        2.59      1.06 o
   5   1   9        3.30        3.88      1.00 o
   6   1   9       76.08       69.52      2.02 o
   7   1   9       41.63       38.15      1.75 o
   8   1   9       21.05       17.93      2.24 o
  -8   2   9       33.32       34.24      2.31 o
  -7   2   9      117.17      115.50      2.46 o
  -6   2   9        2.48        1.79      1.06 o
  -5   2   9      531.24      490.21      3.37 o
  -4   2   9        2.53        1.93      0.96 o
  -3   2   9      370.89      356.68      5.20 o
  -2   2   9       89.03       76.50      1.35 o
  -1   2   9       73.42       70.76      1.16 o
   0   2   9       92.23       97.76      1.11 o
   1   2   9      206.75      204.91      1.50 o
   2   2   9      220.55      228.53      1.85 o
   3   2   9      143.81      122.42      1.84 o
   4   2   9       71.65       74.23      1.89 o
   5   2   9       66.99       61.79      2.31 o
   6   2   9        4.90        5.40      1.33 o
   7   2   9        7.78        7.13      1.49 o
  -7   3   9        0.03        1.03      1.21 o
  -6   3   9      313.51      310.92      3.04 o
  -5   3   9        8.02       11.06      1.16 o
  -4   3   9      212.79      193.47      2.78 o
  -3   3   9      255.37      232.38      4.65 o
  -2   3   9       38.13       34.75      1.75 o
  -1   3   9       62.67       56.70      1.57 o
   0   3   9      679.71      692.74      6.40 o
   1   3   9        3.85        2.45      0.92 o
   2   3   9      210.48      204.55      2.53 o
   3   3   9      231.66      232.20      3.58 o
   4   3   9      128.45      122.18      2.26 o
   5   3   9       15.30       12.57      1.48 o
   6   3   9       40.49       31.34      1.87 o
   7   3   9        0.01        0.67      1.37 o
  -7   4   9        1.66        2.68      1.72 o
  -6   4   9        0.01        0.00      1.45 o
  -5   4   9       46.34       46.65      2.16 o
  -4   4   9        3.18        1.03      1.69 o
  -3   4   9       49.37       53.88      1.71 o
  -2   4   9      720.82      692.39      5.57 o
  -1   4   9      214.24      222.35      2.43 o
   0   4   9      310.87      303.80      2.77 o
   1   4   9      344.49      360.36      7.49 o
   2   4   9       47.69       46.73      2.32 o
   3   4   9      338.86      321.06      4.29 o
   4   4   9       28.66       24.32      1.99 o
   5   4   9       10.07        7.32      1.90 o
   6   4   9       15.68       14.86      2.45 o
   7   4   9       14.51       13.83      2.56 o
  -6   5   9        0.26        0.18      1.57 o
  -5   5   9       32.25       36.49      1.82 o
  -4   5   9       30.46       38.12      2.34 o
  -3   5   9      226.49      207.91      4.47 o
  -2   5   9       42.08       49.08      1.80 o
  -1   5   9      417.48      429.84      3.28 o
   0   5   9      204.64      204.47      2.43 o
   1   5   9      328.24      313.91      6.09 o
   2   5   9       89.11       92.29      2.15 o
   3   5   9        0.45        1.52      1.31 o
   4   5   9       86.90       79.67      3.71 o
   5   5   9        4.08        5.56      1.99 o
   6   5   9        9.91        7.56      2.00 o
  -6   6   9       35.74       34.37      2.01 o
  -5   6   9       49.12       48.73      2.62 o
  -4   6   9       30.62       27.37      2.18 o
  -3   6   9      363.25      432.50     16.43 o
  -2   6   9      216.12      219.57      3.94 o
  -1   6   9       13.87       16.07      1.08 o
   0   6   9       54.79       52.71      1.35 o
   1   6   9        1.15        2.16      0.99 o
   2   6   9        0.89        0.44      1.45 o
   3   6   9       56.67       56.15      2.03 o
   4   6   9       64.54       68.82      2.79 o
   5   6   9       14.51       13.62      2.12 o
  -5   7   9       80.35       75.14      3.23 o
  -4   7   9      267.07      288.12     16.86 o
  -3   7   9       16.56       18.72      2.47 o
  -2   7   9      178.48      188.17      2.79 o
  -1   7   9      120.72      138.98      2.61 o
   0   7   9        1.03        2.62      1.05 o
   1   7   9        7.95        9.59      1.23 o
   2   7   9        0.02        1.26      1.32 o
   3   7   9      104.42      112.43      3.52 o
   4   7   9       19.08       21.18      1.96 o
  -3   8   9       92.49       91.79      2.84 o
  -2   8   9      318.15      366.08      7.74 o
  -1   8   9       33.47       29.89      2.06 o
   0   8   9       64.10       64.17      1.83 o
   1   8   9       17.27       16.85      1.61 o
   2   8   9        7.89       10.35      1.94 o
   3   8   9        8.80       10.69      1.99 o
  -8   0  10       70.07       74.16      3.15 o
  -7   0  10      309.64      323.48      6.97 o
  -6   0  10      861.69      873.93      5.94 o
  -5   0  10      242.67      225.97      7.01 o
  -4   0  10     1099.72     1082.83      7.22 o
  -3   0  10      404.08      419.24      9.57 o
  -2   0  10        6.97        9.69      2.13 o
  -1   0  10      130.37      171.96      1.75 o
   0   0  10      580.76      540.16      3.45 o
   1   0  10     1085.64     1082.04      7.26 o
   2   0  10       14.04       16.33      1.63 o
   3   0  10      126.82      117.11      2.59 o
   4   0  10       11.71        7.50      1.54 o
   5   0  10        0.55        1.95      1.65 o
   6   0  10       27.32       27.66      2.48 o
   7   0  10       84.55       88.64      3.13 o
  -8   1  10      362.54      377.33      5.86 o
  -7   1  10      205.02      206.01      2.99 o
  -6   1  10        0.19        0.06      1.16 o
  -5   1  10      511.99      515.83      9.30 o
  -4   1  10      294.41      285.66      4.06 o
  -3   1  10       17.69       20.66      1.31 o
  -2   1  10      951.03     1048.51      4.39 o
  -1   1  10      317.33      279.58      3.23 o
   0   1  10      415.73      388.77      2.29 o
   1   1  10       22.89       17.40      0.63 o
   2   1  10      260.69      246.53      2.74 o
   3   1  10      170.67      181.50      2.16 o
   4   1  10      125.89      120.78      1.97 o
   5   1  10        8.37        7.06      1.09 o
   6   1  10      142.49      151.65      2.42 o
   7   1  10       62.31       60.16      2.35 o
  -7   2  10      228.26      235.26      3.73 o
  -6   2  10       28.53       24.17      1.26 o
  -5   2  10      156.48      161.05      3.36 o
  -4   2  10       43.40       36.55      1.60 o
  -3   2  10      341.47      341.25      5.53 o
  -2   2  10      652.37      612.45      5.95 o
  -1   2  10        8.17       12.37      0.81 o
   0   2  10      385.89      346.05      2.65 o
   1   2  10     1230.15     1239.74      4.58 o
   2   2  10      546.04      588.27      5.05 o
   3   2  10       90.41       85.95      1.66 o
   4   2  10      458.52      462.90      3.99 o
   5   2  10        0.46        0.86      1.39 o
   6   2  10       93.30       95.50      2.85 o
   7   2  10       18.40       19.31      1.63 o
  -7   3  10       47.88       52.68      1.99 o
  -6   3  10        0.03        0.45      1.23 o
  -5   3  10        2.06        1.62      1.17 o
  -4   3  10       32.83       31.51      1.58 o
  -3   3  10      489.65      441.36      9.68 o
  -2   3  10       21.27       19.21      1.33 o
  -1   3  10     1338.47     1272.83      8.47 o
   0   3  10     1780.93     1796.62      8.71 o
   1   3  10        4.29        6.53      1.04 o
   2   3  10      894.42      856.99      9.48 o
   3   3  10      658.43      672.94      5.89 o
   4   3  10       14.15       13.67      4.00 o
   5   3  10      295.46      286.11      3.54 o
   6   3  10      122.03      124.96      2.72 o
   7   3  10        9.14        9.50      1.59 o
  -7   4  10       12.54       13.16      1.94 o
  -6   4  10      270.28      294.23      4.38 o
  -5   4  10       10.71        9.62      2.07 o
  -4   4  10        5.85        1.79      1.82 o
  -3   4  10       14.25       10.47      2.90 o
  -2   4  10      563.01      504.57      5.18 o
  -1   4  10      946.33      911.96      4.67 o
   0   4  10      627.08      599.96     10.84 o
   1   4  10     1905.58     1908.74      9.17 o
   2   4  10      132.73      143.73      2.40 o
   3   4  10      115.01      108.06      2.86 o
   4   4  10      149.01      140.02      3.31 o
   5   4  10      103.28      103.91      3.18 o
   6   4  10       12.34       11.15      2.06 o
  -6   5  10        3.80        4.70      1.64 o
  -5   5  10      139.34      147.52      3.65 o
  -4   5  10       50.28       59.56      3.04 o
  -3   5  10        8.66        7.06      1.42 o
  -2   5  10       16.07       10.32      1.42 o
  -1   5  10      637.63      670.88      5.38 o
   0   5  10      500.49      459.30      5.80 o
   1   5  10       10.58       11.29      1.09 o
   2   5  10      351.20      351.32      5.23 o
   3   5  10       48.36       50.09      2.62 o
   4   5  10       69.05       70.79      2.80 o
   5   5  10      109.46      117.39      3.40 o
   6   5  10      161.47      166.66      6.09 o
  -5   6  10       15.90       18.44      3.31 o
  -4   6  10        0.21        3.41      2.17 o
  -3   6  10      196.52      216.68      3.46 o
  -2   6  10       96.31      104.33      2.63 o
  -1   6  10        0.51        1.51      1.15 o
   0   6  10      228.44      254.81      2.40 o
   1   6  10       95.73       89.55      2.04 o
   2   6  10       48.78       43.05      1.94 o
   3   6  10        2.77        3.96      1.97 o
   4   6  10      144.32      142.90      3.62 o
   5   6  10       31.64       32.66      2.47 o
  -4   7  10       59.57       64.08      2.47 o
  -3   7  10       12.28       14.26      1.58 o
  -2   7  10       37.67       31.66      1.71 o
  -1   7  10      229.88      244.24      3.76 o
   0   7  10        8.13        7.20      1.15 o
   1   7  10        0.15        0.13      1.34 o
   2   7  10      182.12      189.72      2.90 o
   3   7  10       44.02       39.99      2.17 o
   4   7  10        4.61        5.93      1.74 o
  -2   8  10       38.19       37.22      2.26 o
  -1   8  10       43.40       46.28      2.89 o
   0   8  10       58.02       59.16      1.64 o
   1   8  10      225.10      245.78      3.36 o
   2   8  10        8.56        9.25      1.59 o
  -7   1  11        5.10        4.12      1.50 o
  -6   1  11       11.16       10.31      1.28 o
  -5   1  11        0.76        1.32      1.29 o
  -4   1  11       39.80       28.47      1.38 o
  -3   1  11       41.58       37.95      1.40 o
  -2   1  11       16.22       14.32      1.32 o
  -1   1  11       36.00       31.97      0.77 o
   0   1  11        1.57        2.88      0.59 o
   1   1  11       98.74       90.94      1.55 o
   2   1  11       21.97       19.44      1.30 o
   3   1  11      267.89      257.58      2.60 o
   4   1  11       40.78       37.66      1.49 o
   5   1  11       10.97       10.11      1.71 o
   6   1  11       26.56       26.80      1.47 o
   7   1  11        0.95        1.30      1.43 o
  -7   2  11        6.49        4.65      1.47 o
  -6   2  11       26.14       23.51      1.84 o
  -5   2  11       78.65       72.29      2.22 o
  -4   2  11       43.72       38.99      1.72 o
  -3   2  11        3.98        2.37      1.17 o
  -2   2  11      114.92      111.96      1.56 o
  -1   2  11       43.04       43.84      1.39 o
   0   2  11       75.33       72.61      1.41 o
   1   2  11       22.69       22.54      1.06 o
   2   2  11      369.99      343.85      2.25 o
   3   2  11       53.66       57.24      1.54 o
   4   2  11      287.49      272.92      2.88 o
   5   2  11       57.81       57.54      2.07 o
   6   2  11        2.94        6.33      1.62 o
   7   2  11       36.23       36.13      1.89 o
  -7   3  11       36.64       36.17      1.81 o
  -6   3  11        6.20        3.42      1.61 o
  -5   3  11       29.41       28.06      2.49 o
  -4   3  11       53.30       49.71      2.39 o
  -3   3  11      180.19      168.45      5.98 o
  -2   3  11        0.10        1.10      1.16 o
  -1   3  11        0.92        0.63      1.00 o
   0   3  11       95.57       98.63      2.26 o
   1   3  11        6.36        5.31      1.05 o
   2   3  11       99.56      104.32      2.18 o
   3   3  11      528.60      510.50      5.42 o
   4   3  11        1.82        2.61      1.88 o
   5   3  11       17.01       16.36      3.95 o
   6   3  11       68.36       65.79      2.95 o
   7   3  11       14.09       14.56      2.01 o
  -6   4  11        2.25        3.80      2.05 o
  -5   4  11       34.90       31.69      7.24 o
  -4   4  11        4.37        4.38      1.92 o
  -3   4  11        0.90        0.57      1.72 o
  -2   4  11       42.37       34.90      1.95 o
  -1   4  11       10.39        9.74      1.19 o
   0   4  11        3.54        1.87      1.08 o
   1   4  11      678.98      677.00      4.89 o
   2   4  11       32.66       31.68      2.05 o
   3   4  11      191.59      209.44      4.91 o
   4   4  11      163.97      168.10      3.77 o
   5   4  11       12.71       13.72      2.22 o
   6   4  11       13.86       14.69      2.31 o
  -6   5  11       38.02       34.42      2.66 o
  -5   5  11      157.05      152.02      3.87 o
  -4   5  11       44.10       44.75      2.59 o
  -3   5  11        0.00        1.82      1.82 o
  -2   5  11        4.64        5.31      1.49 o
  -1   5  11       17.31       16.00      1.31 o
   0   5  11       75.07       62.88      1.77 o
   1   5  11       95.94       89.00      2.60 o
   2   5  11      351.97      348.72      4.01 o
   3   5  11      141.99      152.10      3.56 o
   4   5  11       62.05       60.52      2.85 o
   5   5  11       17.07       14.99      2.25 o
  -5   6  11        4.49        3.02      2.12 o
  -4   6  11       73.80       69.83      2.96 o
  -3   6  11       49.41       50.76      2.63 o
  -2   6  11       57.93       60.89      2.16 o
  -1   6  11       69.87       71.53      1.76 o
   0   6  11      265.80      283.40      2.58 o
   1   6  11       30.29       25.33      2.04 o
   2   6  11       14.85       11.38      1.61 o
   3   6  11        1.85        0.88      1.96 o
   4   6  11       63.26       67.00      3.05 o
   5   6  11       32.03       32.87      2.64 o
  -4   7  11       90.53       85.69      4.73 o
  -3   7  11        6.81        4.91      1.71 o
  -2   7  11       51.13       48.46      1.98 o
  -1   7  11      150.16      171.60      5.98 o
   0   7  11       13.85       11.03      1.19 o
   1   7  11      191.54      200.34      3.11 o
   2   7  11       12.08       12.53      1.57 o
   3   7  11       22.62       21.67      1.97 o
  -1   8  11        2.27        4.59      1.54 o
   0   8  11       85.81       89.07      2.11 o
   1   8  11       93.30       94.17      2.45 o
  -7   0  12       79.40       76.37      3.13 o
  -6   0  12      100.29      103.44      2.54 o
  -5   0  12      411.48      422.78      5.74 o
  -4   0  12      554.92      544.94      9.06 o
  -3   0  12     3564.91     3688.57     60.41 o
  -2   0  12      549.51      609.23     10.54 o
  -1   0  12     2322.91     2448.72      7.61 o
   0   0  12      645.10      643.33      4.04 o
   1   0  12        0.80        0.88      0.90 o
   2   0  12      402.34      404.79     10.10 o
   3   0  12      553.15      537.59     11.64 o
   4   0  12      328.99      375.36     16.03 o
   5   0  12      120.34      115.82      3.17 o
   6   0  12        0.16        0.00      1.55 o
   7   0  12       24.69       28.84      2.73 o
  -7   1  12       79.83       80.78      2.25 o
  -6   1  12       39.35       41.71      1.58 o
  -5   1  12      293.27      291.95      3.22 o
  -4   1  12      924.30      926.12      6.95 o
  -3   1  12        6.43        7.96      1.14 o
  -2   1  12     2003.14     2077.26      8.57 o
  -1   1  12     1575.63     1707.47      6.55 o
   0   1  12       67.17       56.54      1.32 o
   1   1  12      975.91      968.79      4.17 o
   2   1  12      244.75      249.90      3.53 o
   3   1  12        3.42        3.47      1.19 o
   4   1  12      358.44      346.65      3.25 o
   5   1  12      109.09      108.81      2.24 o
   6   1  12       12.46       12.02      1.38 o
   7   1  12        0.10        1.66      1.57 o
  -7   2  12      128.84      131.09      2.70 o
  -6   2  12       83.81       81.16      2.53 o
  -5   2  12       10.42        9.07      1.94 o
  -4   2  12      105.76      107.39      2.37 o
  -3   2  12      266.35      266.41      3.16 o
  -2   2  12     1394.54     1466.87      7.95 o
  -1   2  12        0.37        0.50      0.97 o
   0   2  12     1555.22     1578.75      8.97 o
   1   2  12      434.81      448.85      5.80 o
   2   2  12      562.91      537.07      4.84 o
   3   2  12      385.45      370.68      3.83 o
   4   2  12      137.31      145.04      3.28 o
   5   2  12       19.48       19.49      2.01 o
   6   2  12        0.25        0.89      1.63 o
  -6   3  12       24.53       27.37      3.96 o
  -5   3  12       76.76       76.56      2.93 o
  -4   3  12       41.94       50.65      2.62 o
  -3   3  12       78.27       76.47      2.65 o
  -2   3  12       10.81       15.07      1.66 o
  -1   3  12     1026.54     1041.90      7.46 o
   0   3  12      500.88      479.68      7.18 o
   1   3  12      337.03      314.34      2.92 o
   2   3  12      561.61      546.51     10.23 o
   3   3  12        7.12        8.46      1.77 o
   4   3  12       43.72       33.26      2.30 o
   5   3  12       98.95       88.23      3.14 o
   6   3  12      145.09      170.85      7.16 o
  -6   4  12       10.71       13.31      2.33 o
  -5   4  12       43.98       46.87      2.70 o
  -4   4  12       54.03       52.64      2.64 o
  -3   4  12      388.70      417.29      5.31 o
  -2   4  12      137.66      122.72      2.45 o
  -1   4  12       27.43       17.47      1.31 o
   0   4  12      171.97      181.42      2.44 o
   1   4  12      316.04      309.88      3.50 o
   2   4  12        4.87        4.97      1.37 o
   3   4  12      304.81      275.56      4.49 o
   4   4  12      160.35      157.39      4.16 o
   5   4  12       49.97       57.89      2.88 o
   6   4  12        0.10        0.00      2.26 o
  -5   5  12      119.25      125.58      3.66 o
  -4   5  12      196.17      192.08      5.09 o
  -3   5  12        7.20        7.99      2.81 o
  -2   5  12      268.18      272.83      3.56 o
  -1   5  12      160.35      177.34      4.19 o
   0   5  12       31.40       28.05      1.55 o
   1   5  12       49.70       50.39      1.76 o
   2   5  12      176.60      159.96      2.87 o
   3   5  12        7.31        4.96      1.99 o
   4   5  12        0.30        1.75      2.11 o
   5   5  12       27.88       29.73      2.64 o
  -4   6  12      107.34      100.75      3.43 o
  -3   6  12      216.18      223.48      4.49 o
  -2   6  12       23.21       22.76      1.79 o
  -1   6  12        8.67        7.08      1.44 o
   0   6  12      356.35      389.55      3.59 o
   1   6  12        6.68        5.29      1.41 o
   2   6  12       49.52       48.63      2.16 o
   3   6  12       48.70       51.65      2.75 o
   4   6  12        0.06        1.27      2.18 o
  -3   7  12       11.83       12.06      1.89 o
  -2   7  12       69.45       64.81      3.40 o
  -1   7  12      151.64      161.86      3.22 o
   0   7  12        0.24        0.47      1.27 o
   1   7  12      127.03      127.54      4.89 o
   2   7  12       44.17       47.18      2.22 o
   3   7  12        3.34        3.40      2.18 o
  -6   1  13        0.39        1.50      1.24 o
  -5   1  13        2.91        2.59      1.35 o
  -4   1  13        6.64        5.69      1.34 o
  -3   1  13        1.87        2.10      1.17 o
  -2   1  13       10.69        8.43      1.12 o
  -1   1  13        0.95        1.82      0.79 o
   0   1  13       45.90       44.51      0.94 o
   1   1  13       21.95       18.19      0.85 o
   2   1  13      128.79      121.35      1.77 o
   3   1  13        6.24        4.78      1.16 o
   4   1  13      115.55      113.68      3.55 o
   5   1  13        0.38        0.72      1.35 o
   6   1  13       69.05       70.76      2.44 o
  -6   2  13        3.45        2.74      1.70 o
  -5   2  13        1.18        1.65      1.51 o
  -4   2  13        4.17        3.43      1.45 o
  -3   2  13       15.22       14.99      1.43 o
  -2   2  13        3.76        4.76      1.27 o
  -1   2  13       46.73       45.22      1.56 o
   0   2  13        6.71        3.55      0.94 o
   1   2  13        3.46        3.93      0.95 o
   2   2  13       20.74       18.00      1.31 o
   3   2  13      236.34      221.13      3.24 o
   4   2  13       36.94       34.99      1.97 o
   5   2  13       50.14       49.22      2.66 o
   6   2  13        4.88        4.86      2.18 o
  -6   3  13      137.33      131.64      3.82 o
  -5   3  13        0.58        2.08      2.09 o
  -4   3  13       24.11       21.86      2.86 o
  -3   3  13       15.18       13.65      2.01 o
  -2   3  13        0.01        0.61      1.70 o
  -1   3  13       38.90       42.56      1.73 o
   0   3  13        1.07        1.44      1.07 o
   1   3  13       33.58       28.53      1.39 o
   2   3  13        0.77        1.04      1.73 o
   3   3  13       62.17       59.66      2.65 o
   4   3  13        1.56        0.63      1.89 o
   5   3  13       46.74       47.33      4.87 o
   6   3  13       27.08       25.43      2.52 o
  -5   4  13       50.05       46.25      2.88 o
  -4   4  13       16.04       13.49      2.23 o
  -3   4  13        0.01        0.53      1.91 o
  -2   4  13       11.74       11.29      2.02 o
  -1   4  13      108.27      111.97      2.47 o
   0   4  13       16.55       17.67      1.38 o
   1   4  13       78.82       69.52      1.88 o
   2   4  13       15.21       14.68      2.16 o
   3   4  13        1.49        0.51      1.90 o
   4   4  13      158.75      164.94      3.97 o
   5   4  13       42.46       50.24      4.62 o
  -5   5  13       40.15       35.13      2.81 o
  -4   5  13       10.85        7.23      3.02 o
  -3   5  13      100.12      103.61      3.39 o
  -2   5  13      162.74      172.25      3.06 o
  -1   5  13      105.56      110.28      2.31 o
   0   5  13        1.11        1.77      1.33 o
   1   5  13       31.39       34.32      1.69 o
   2   5  13       55.46       62.70      2.80 o
   3   5  13        3.05        1.09      2.06 o
   4   5  13       60.65       59.15      3.00 o
  -4   6  13      289.71      291.67      5.27 o
  -3   6  13       80.78       77.56      3.57 o
  -2   6  13       22.55       23.60      2.22 o
  -1   6  13       80.91       77.27      2.46 o
   0   6  13      151.81      170.35      2.84 o
   1   6  13      138.78      145.96      4.04 o
   2   6  13       63.46       69.60      3.00 o
   3   6  13       55.37       51.27      3.50 o
  -2   7  13      125.56      130.30      2.69 o
  -1   7  13       23.37       23.12      1.77 o
   0   7  13       26.40       25.73      1.82 o
   1   7  13       66.55       66.57      2.68 o
   2   7  13       98.46       99.97      9.00 o
  -6   0  14      258.61      268.69      4.95 o
  -5   0  14       15.10       12.94      2.14 o
  -4   0  14      161.86      153.66      3.56 o
  -3   0  14      700.69      678.56      6.34 o
  -2   0  14      374.43      401.55      4.75 o
  -1   0  14     1845.43     1909.64      7.64 o
   0   0  14     1885.92     1915.92     10.74 o
   1   0  14       86.59       79.80      1.94 o
   2   0  14      655.39      645.33      5.88 o
   3   0  14        3.78        1.92      1.71 o
   4   0  14      221.10      261.65      4.39 o
   5   0  14        2.03        2.95      1.99 o
   6   0  14      224.95      254.57      4.85 o
  -6   1  14      230.76      238.29      4.81 o
  -5   1  14      369.27      374.77      4.40 o
  -4   1  14      288.39      286.15      3.22 o
  -3   1  14       51.34       49.51      1.84 o
  -2   1  14      645.36      613.28      4.35 o
  -1   1  14      505.68      524.62      3.66 o
   0   1  14      567.52      568.49      3.68 o
   1   1  14     1018.74     1007.51      7.98 o
   2   1  14      241.16      261.61      2.78 o
   3   1  14        7.84        9.31      1.30 o
   4   1  14        3.95        4.23      1.29 o
   5   1  14      177.74      191.80      2.92 o
   6   1  14        2.11        0.83      1.52 o
  -6   2  14       90.54       91.03      2.71 o
  -5   2  14        2.52        2.32      2.07 o
  -4   2  14      360.71      363.19      5.24 o
  -3   2  14      228.03      207.90     11.47 o
  -2   2  14       44.23       37.28      6.03 o
  -1   2  14      195.04      179.44      2.36 o
   0   2  14      150.46      149.32      2.58 o
   1   2  14      239.18      241.72      2.39 o
   2   2  14       29.08       27.42      1.47 o
   3   2  14      379.66      390.65      6.05 o
   4   2  14      163.43      181.76      3.29 o
   5   2  14       31.13       30.40      2.48 o
   6   2  14       29.50       30.75      2.63 o
  -5   3  14      107.42      108.51      3.54 o
  -4   3  14       60.45       58.46      2.88 o
  -3   3  14       87.99       83.72      2.94 o
  -2   3  14       86.94       88.24      2.99 o
  -1   3  14        0.02        0.00      1.17 o
   0   3  14        1.62        2.06      1.20 o
   1   3  14       78.77       79.55      2.97 o
   2   3  14      462.01      468.93      5.58 o
   3   3  14       85.14       84.20      3.18 o
   4   3  14       31.90       27.06      3.38 o
   5   3  14       26.59       23.97      2.44 o
  -5   4  14       10.17       12.11      2.44 o
  -4   4  14       42.45       47.25      2.79 o
  -3   4  14      122.86      134.73      6.55 o
  -2   4  14        0.09        0.56      1.85 o
  -1   4  14      189.29      187.77      3.64 o
   0   4  14      134.92      144.62      2.45 o
   1   4  14        0.36        0.53      1.29 o
   2   4  14        6.83        7.19      1.93 o
   3   4  14       25.58       26.01      3.35 o
   4   4  14       40.27       38.10      2.72 o
   5   4  14       40.59       39.92      2.72 o
  -4   5  14       68.02       64.33      3.50 o
  -3   5  14       43.65       46.00      2.76 o
  -2   5  14      425.04      448.94      5.97 o
  -1   5  14        5.07        4.33      1.37 o
   0   5  14      167.40      160.37      3.02 o
   1   5  14      181.52      184.76      2.82 o
   2   5  14        1.29        3.79      2.18 o
   3   5  14        6.19        5.22      2.22 o
   4   5  14        3.79        2.93      2.29 o
  -3   6  14      384.17      407.11      6.08 o
  -2   6  14       83.15       87.16      3.38 o
  -1   6  14      341.40      341.89      4.00 o
   0   6  14       73.07       67.87      3.06 o
   1   6  14       18.72       18.99      1.65 o
   2   6  14       25.71       22.55      2.56 o
   3   6  14       58.63       56.90      4.22 o
  -6   1  15        0.87        3.11      1.85 o
  -5   1  15        0.05        0.00      1.45 o
  -4   1  15        2.65        2.01      1.37 o
  -3   1  15        5.21        3.76      1.36 o
  -2   1  15        3.70        2.14      1.19 o
  -1   1  15        9.42        9.42      1.22 o
   0   1  15       49.74       41.57      1.19 o
   1   1  15        5.28        5.88      1.21 o
   2   1  15       32.15       27.22      1.76 o
   3   1  15       39.11       34.79      2.20 o
   4   1  15       29.63       31.09      1.67 o
   5   1  15       18.25       17.01      1.61 o
  -5   2  15        5.59        5.87      2.39 o
  -4   2  15       19.80       17.99      2.20 o
  -3   2  15       21.28       14.70      2.12 o
  -2   2  15        0.02        1.18      1.88 o
  -1   2  15       31.33       29.25      2.19 o
   0   2  15        1.78        1.53      1.17 o
   1   2  15       77.28       71.87      1.88 o
   2   2  15       67.42       55.61      2.12 o
   3   2  15       38.04       34.33      1.99 o
   4   2  15        4.29        4.22      2.10 o
   5   2  15       13.00       11.65      2.41 o
  -5   3  15       37.80       37.15      2.78 o
  -4   3  15        0.12        0.00      1.96 o
  -3   3  15       63.01       59.12      2.90 o
  -2   3  15        3.18        2.51      1.94 o
  -1   3  15       57.55       57.19      1.83 o
   0   3  15       59.68       56.28      1.77 o
   1   3  15       32.41       31.49      1.88 o
   2   3  15        0.11        0.00      1.92 o
   3   3  15       57.28       52.08      3.96 o
   4   3  15        6.22        9.05      2.24 o
   5   3  15       17.73       17.53      3.23 o
  -4   4  15      127.88      114.47      3.68 o
  -3   4  15       15.62       12.97      2.34 o
  -2   4  15       13.87       11.77      2.28 o
  -1   4  15        4.65        6.17      1.43 o
   0   4  15      153.97      158.16      3.26 o
   1   4  15        0.60        1.44      1.37 o
   2   4  15      244.54      259.74      7.04 o
   3   4  15       50.40       54.79      3.33 o
   4   4  15        8.43        9.49      2.29 o
  -3   5  15       68.81       70.60      3.23 o
  -2   5  15      103.57      112.54      3.57 o
  -1   5  15      142.98      145.63      2.83 o
   0   5  15       22.70       22.87      1.67 o
   1   5  15      204.02      218.55      4.06 o
   2   5  15      120.35      131.75      3.87 o
   3   5  15       88.99       99.22      5.85 o
  -1   6  15      262.29      276.61      4.45 o
   0   6  15       43.76       47.39      2.04 o
   1   6  15        1.83        1.34      1.56 o
  -5   0  16      116.60      118.16      3.72 o
  -4   0  16      880.56      884.55     16.82 o
  -3   0  16       20.76       13.50      2.18 o
  -2   0  16      437.19      470.71      5.54 o
  -1   0  16      154.82      151.56      3.33 o
   0   0  16      401.45      429.16      4.27 o
   1   0  16       88.59       89.93      2.21 o
   2   0  16      237.22      232.12      4.03 o
   3   0  16      130.65      140.79      3.49 o
   4   0  16        9.78        6.88      2.06 o
   5   0  16       15.63       14.02      2.37 o
  -5   1  16      239.54      239.15      3.39 o
  -4   1  16       36.12       35.36      1.78 o
  -3   1  16      772.72      824.18      6.20 o
  -2   1  16      199.48      183.44      4.38 o
  -1   1  16       16.11       17.80      1.40 o
   0   1  16       80.32       79.73      1.87 o
   1   1  16      128.99      125.05      2.56 o
   2   1  16      100.92      109.62      2.57 o
   3   1  16       48.08       45.49      2.11 o
   4   1  16       49.50       50.18      2.30 o
   5   1  16      197.28      227.37      5.83 o
  -5   2  16      276.59      290.50      5.30 o
  -4   2  16       96.72      103.33      3.50 o
  -3   2  16        6.43        2.64      2.05 o
  -2   2  16      210.71      226.15      6.83 o
  -1   2  16      345.12      353.82      4.15 o
   0   2  16       36.07       34.14      1.59 o
   1   2  16        6.23        3.61      1.29 o
   2   2  16       14.88       13.91      1.70 o
   3   2  16       17.70       23.25      2.26 o
   4   2  16      128.83      135.06      4.59 o
  -4   3  16      203.36      208.03      9.88 o
  -3   3  16      255.83      267.66     10.95 o
  -2   3  16       61.47       50.83      2.71 o
  -1   3  16       28.99       29.82      1.90 o
   0   3  16       52.59       47.27      1.76 o
   1   3  16       11.08        7.82      1.73 o
   2   3  16       14.84       19.54      3.50 o
   3   3  16       51.38       49.05      2.81 o
   4   3  16       59.87       64.62      7.21 o
  -3   4  16       11.46       10.57      2.89 o
  -2   4  16      232.02      236.13      4.72 o
  -1   4  16       82.17       87.32      3.26 o
   0   4  16        0.02        1.06      1.39 o
   1   4  16       14.90       12.30      1.88 o
   2   4  16        0.19        1.65      2.87 o
   3   4  16       57.38       59.46      3.06 o
  -2   5  16      232.32      260.96      8.10 o
  -1   5  16       10.48       13.78      1.88 o
   0   5  16       54.31       55.75      2.09 o
   1   5  16       56.13       59.13      2.47 o
   2   5  16        6.08       12.07      2.47 o
  -4   1  17        1.22        1.08      1.77 o
  -3   1  17        7.35        6.97      1.72 o
  -2   1  17        0.14        2.57      1.58 o
  -1   1  17        1.04        1.26      1.22 o
   0   1  17       29.10       29.25      2.21 o
   1   1  17       13.96       11.50      1.38 o
   2   1  17        5.65        6.56      1.63 o
   3   1  17       29.09       29.75      1.97 o
   4   1  17       11.24       11.23      1.96 o
  -4   2  17        1.48        2.66      2.36 o
  -3   2  17        1.13        0.09      1.98 o
  -2   2  17       19.14       16.14      2.33 o
  -1   2  17        4.37        2.67      1.54 o
   0   2  17       35.53       33.82      1.97 o
   1   2  17       27.23       26.86      1.92 o
   2   2  17       58.83       56.92      2.92 o
   3   2  17        1.70        2.11      2.17 o
   4   2  17       59.28       62.76      3.41 o
  -3   3  17       19.77       18.90      2.57 o
  -2   3  17        2.23        2.33      2.11 o
  -1   3  17        0.05        0.70      1.66 o
   0   3  17       14.05       12.30      1.49 o
   1   3  17       83.47       79.03      3.10 o
   2   3  17       59.59       55.52      2.86 o
   3   3  17       70.79       72.71      4.27 o
  -2   4  17       49.86       52.08      2.95 o
  -1   4  17        0.88        1.68      1.74 o
   0   4  17       53.49       51.70      2.00 o
   1   4  17       33.74       33.05      2.22 o
   2   4  17       40.14       37.83      2.71 o
  -3   0  18      349.88      360.47      9.73 o
  -2   0  18      225.59      238.71      4.42 o
  -1   0  18      311.99      318.69      6.84 o
   1   0  18       98.64      103.17      4.39 o
   2   0  18      201.46      212.14      6.11 o
   3   0  18      402.05      439.16      8.73 o
  -3   1  18      326.04      356.17      4.59 o
  -2   1  18      166.30      170.28      3.23 o
  -1   1  18       13.39       11.34      1.59 o
   0   1  18      125.04      128.32      6.67 o
   1   1  18      157.86      166.36      2.65 o
   2   1  18       34.69       31.95      3.34 o
   3   1  18      196.05      209.29      5.98 o
  -3   2  18       73.15       68.28     10.01 o
  -2   2  18      139.91      151.48      3.94 o
  -1   2  18        0.18        0.00      1.63 o
   0   2  18       34.50       34.30      2.52 o
   1   2  18       31.21       29.93      1.96 o
   2   2  18      299.52      324.44      5.28 o
  -2   3  18       11.76        8.53      2.21 o
  -1   3  18       47.76       44.94      2.25 o
   0   3  18       33.60       34.15      2.64 o
   1   3  18       40.66       44.10      2.83 o
   2   3  18        0.15        1.35      2.14 o
  -2   1  19        6.50        5.20      1.84 o
  -1   1  19       21.43       16.00      2.28 o
   0   1  19        8.12        9.00      2.96 o
   1   1  19        0.02        0.61      2.88 o
  -1   2  19        1.20        1.26      1.68 o
   0   2  19       12.57       10.24      2.34 o
   1   2  19        6.56        4.31      1.75 o
